# Supplementary material for: Molecular epidemiology and multi-scale drivers of piscine myocarditis virus dispersal in salmon aquaculture
Source: Virus Evol. 2026 Mar 28;12(1):veag020. doi: 10.1093/ve/veag020 (PMC13100901; doi:10.1093/ve/veag020)
Supplement: Supplementary_materials_veag020 [file supplementary_materials_veag020.zip]

Archive with 39 entries (38 files):
- Supplementary materials/
- Supplementary materials/Figure S3A&B_MZ.pdf
- __MACOSX/Supplementary materials/._Figure S3A&B_MZ.pdf
- Supplementary materials/Figure S4_MZ.pdf
- __MACOSX/Supplementary materials/._Figure S4_MZ.pdf
- Supplementary materials/Figure S8_MZ.pdf
- __MACOSX/Supplementary materials/._Figure S8_MZ.pdf
- Supplementary materials/Table S7 TMRCA of PMCV in each cage_MZ.csv
- __MACOSX/Supplementary materials/._Table S7 TMRCA of PMCV in each cage_MZ.csv
- Supplementary materials/Supplementary Figures_MZ.docx
- __MACOSX/Supplementary materials/._Supplementary Figures_MZ.docx
- Supplementary materials/.DS_Store
- __MACOSX/Supplementary materials/._.DS_Store
- Supplementary materials/Supplementary Tables_MZ.docx
- __MACOSX/Supplementary materials/._Supplementary Tables_MZ.docx
- Supplementary materials/Figure S6_MZ.pdf
- __MACOSX/Supplementary materials/._Figure S6_MZ.pdf
- Supplementary materials/Table S2 PMCV multiplex PCR primers_MZ.csv
- __MACOSX/Supplementary materials/._Table S2 PMCV multiplex PCR primers_MZ.csv
- Supplementary materials/Table S10 Amino acid sequences at positively selected sites_MZ.csv
- __MACOSX/Supplementary materials/._Table S10 Amino acid sequences at positively selected sites_MZ.csv
- Supplementary materials/Figure S2_MZ.pdf
- __MACOSX/Supplementary materials/._Figure S2_MZ.pdf
- Supplementary materials/Table S1_PMCV_metadata_MZ.csv
- __MACOSX/Supplementary materials/._Table S1_PMCV_metadata_MZ.csv
- Supplementary materials/Table S6 TMRCA of PMCV at each farm_MZ.csv
- __MACOSX/Supplementary materials/._Table S6 TMRCA of PMCV at each farm_MZ.csv
- Supplementary materials/Figure S5_MZ.pdf
- __MACOSX/Supplementary materials/._Figure S5_MZ.pdf
- Supplementary materials/Supplementary Data 1.fasta
- __MACOSX/Supplementary materials/._Supplementary Data 1.fasta
- Supplementary materials/Figure S7_MZ.pdf
- __MACOSX/Supplementary materials/._Figure S7_MZ.pdf
- Supplementary materials/Supplementary Data 2.mov
- __MACOSX/Supplementary materials/._Supplementary Data 2.mov
- Supplementary materials/Table S3 NCBI reference accession IDs_MZ.csv
- __MACOSX/Supplementary materials/._Table S3 NCBI reference accession IDs_MZ.csv
- Supplementary materials/Figure S1_MZ.pdf
- __MACOSX/Supplementary materials/._Figure S1_MZ.pdf
