# Supplementary material for: Molecular epidemiology and multi-scale drivers of piscine myocarditis virus dispersal in salmon aquaculture
Source: Virus Evol. 2026 Mar 28;12(1):veag020. doi: 10.1093/ve/veag020 (PMC13100901; doi:10.1093/ve/veag020)
Supplement: Supplementary_materials_veag020 [file supplementary_materials_veag020.zip › Supplementary materials/Table S7 TMRCA of PMCV in each cage_MZ.csv]

RVC_Cage	tMRCA for PMCV from this cage	Seqeunces from this cage form monophyletic clade with tMRCA <2 years?	Earliest sampling date	Latest sampling date	Were PMCVs sampled at the same date?	Sampling_interval_days
PMCV_15_M5	11/9/96	No	5/23/22	5/23/22	Yes	0
PMCV_16_M3	11/9/96	No	6/7/22	9/12/22	No	97
PMCV_22_M5	11/9/96	No	3/29/22	7/22/22	No	115
PMCV_62_Merd 4	11/9/96	No	11/22/22	11/22/22	Yes	0
PMCV_69_9	10/13/04	No	1/21/22	7/28/22	No	188
PMCV_57_1	8/7/05	No	11/2/22	11/2/22	Yes	0
PMCV_17_M7	7/14/09	No	9/7/22	9/7/22	Yes	0
PMCV_54_M9	7/14/09	No	11/30/22	12/9/22	No	9
PMCV_14_M3	5/15/11	No	9/30/22	9/30/22	Yes	0
PMCV_17_M10	5/15/11	No	9/7/22	9/7/22	Yes	0
PMCV_17_M4	5/15/11	No	9/7/22	9/7/22	Yes	0
PMCV_19_3	5/15/11	No	3/11/22	3/11/22	Yes	0
PMCV_21_M3	5/15/11	No	3/18/22	6/13/22	No	87
PMCV_14_M2	1/17/13	No	9/9/22	9/9/22	Yes	0
PMCV_V13_5	11/4/19	No	4/19/23	4/19/23	Yes	0
PMCV_70_3	8/13/21	Yes	3/29/22	3/29/22	Yes	0
PMCV_22_M6	8/15/21	Yes	4/25/22	7/22/22	No	88
PMCV_12_M4	10/15/21	Yes	5/16/22	5/16/22	Yes	0
PMCV_39_3	1/11/22	Yes	8/24/22	8/24/22	Yes	0
PMCV_25_Merd 9	1/15/22	Yes	7/13/22	7/13/22	Yes	0
PMCV_54_9	2/23/22	Yes	10/27/22	10/27/22	Yes	0
PMCV_23_3	3/1/22	Yes	6/20/22	7/20/22	No	30
PMCV_54_M8	3/4/22	Yes	12/9/22	12/9/22	Yes	0
PMCV_44_C8	5/1/22	Yes	9/7/22	9/7/22	Yes	0
PMCV_24_9	5/13/22	Yes	6/5/22	6/5/22	Yes	0
PMCV_26_Merd 3	6/25/22	Yes	8/2/22	8/2/22	Yes	0
PMCV_47_M08	8/30/22	Yes	9/27/22	9/27/22	Yes	0
PMCV_58_M4	9/20/22	Yes	11/10/22	11/10/22	Yes	0
PMCV_58_M6	10/7/22	Yes	11/10/22	11/10/22	Yes	0
PMCV_64_2	10/25/22	Yes	12/2/22	12/2/22	Yes	0
