# Supplementary material for: Molecular epidemiology and multi-scale drivers of piscine myocarditis virus dispersal in salmon aquaculture
Source: Virus Evol. 2026 Mar 28;12(1):veag020. doi: 10.1093/ve/veag020 (PMC13100901; doi:10.1093/ve/veag020)
Supplement: Supplementary_materials_veag020 [file supplementary_materials_veag020.zip › Supplementary materials/Table S2 PMCV multiplex PCR primers_MZ.csv]

Oligo Name	Sequence (5' to 3')	Pool
PMCV_1_LEFT	ACCGAGAAAATCTCTCTTTTTCCTGA	A
PMCV_1_RIGHT	TCCTTCAGCGAATGCGATCTTC	A
PMCV_2_LEFT	ACACATCTGTCATTGCAACGGA	B
PMCV_2_RIGHT	CTCTTAGTGCTCCCAGAACTGC	B
PMCV_3_LEFT	TGGCAGCATTAAACCCACTATTTAG	A
PMCV_3_RIGHT	CTGGTCCAATTGTTCGGTCGTC	A
PMCV_4_LEFT	CAGTAGAAGCAGGGCTAGGAGA	B
PMCV_4_RIGHT	GCCAATCCTCCTAGTGGAAACG	B
PMCV_5_LEFT	GCATTCAGGAGATCGGGTGT	A
PMCV_5_RIGHT	CTCTCCCGTAGTACCCGTTCAT	A
PMCV_6_LEFT	ATGTGATCAACGGGCAGATGG	B
PMCV_6_RIGHT	AGCGGTCCCACTTGTTGGTA	B
PMCV_7_LEFT	ACAATGTGGCCACCATGAGG	A
PMCV_7_RIGHT	CTGAATGCTCCCATCCATCCAG	A
PMCV_8_LEFT	CCAGGGACGAGAAGAAGATTGG	B
PMCV_8_RIGHT	GCTACGTCTATCTTCTGTCGCC	B
PMCV_9_LEFT	GTACCGTGCTCACAAAGGGAAT	A
PMCV_9_RIGHT	TCCGCTAAGTACGCTGTTTTCC	A
PMCV_10_LEFT	TGCGAGGTAACGACAATTGGAA	B
PMCV_10_RIGHT	ACGTAACCAGCTATCTATTAATTCCGA	B
PMCV_11_LEFT	ATGGATGAGGGTGTTATCACGG	A
PMCV_11_RIGHT	CCTTTTATATAGTCTCACTTCCCCTTCA	A
PMCV_12_LEFT	CATGGTACACAAGAGGAACGCG	B
PMCV_12_RIGHT	TAGGTCCTCTAAAATGGCCGGA	B
PMCV_13_LEFT	AAGGCGTATATGGTAGGTGCCG	A
PMCV_13_RIGHT	TGCCCTTTCTTAACTATCGCGT	A
PMCV_14_LEFT	ACGGGTTCCATCTTGCTTCATT	B
PMCV_14_RIGHT	CATCCTGAGTCTGGGCTTTCAC	B
PMCV_15_LEFT	TTCACAAGAAGCCAAGAACGATAAA	A
PMCV_15_RIGHT	CCATGCCTTACATACTTCCCCC	A
