# Supplementary material for: Molecular epidemiology and multi-scale drivers of piscine myocarditis virus dispersal in salmon aquaculture
Source: Virus Evol. 2026 Mar 28;12(1):veag020. doi: 10.1093/ve/veag020 (PMC13100901; doi:10.1093/ve/veag020)
Supplement: Supplementary_materials_veag020 [file supplementary_materials_veag020.zip › Supplementary materials/Table S10 Amino acid sequences at positively selected sites_MZ.csv]

Tree_Sequence_Name	Accession	ORF2_Site525 (positive seleted)	ORF3_Site22 (positive seleted)	ORF3_Site33 (positive seleted)	ORF3_Site122 (positive seleted)	ORF3_Site222 (positive seleted)
PX067395_Norway|2021-11-30	PX067395	Q	V	T	Q	V
PX067396_Norway|2021-01-11	PX067396	Q	V	T	Q	V
PX067397_Norway|2021-01-26	PX067397	Q	V	T	Q	V
PX067398_Norway|2021-02-05	PX067398	Q	V	T	Q	V
PX067399_Norway|2020-11-25	PX067399	Q	V	T	Q	V
PX067400_Norway|2021-01-06	PX067400	Q	V	T	Q	V
PX067401_Norway|2020-12-17	PX067401	Q	I	T	Q	V
PX067402_Norway|2022-09-30	PX067402	Q	I	T	Q	V
PX067403_Norway|2022-09-30	PX067403	Q	V	T	Q	V
PX067404_Norway|2022-09-30	PX067404	Q	V	T	Q	V
PX067405_Scotland|2022-10-07	PX067405	Q	V	T	Q	I
PX067406_Scotland|2022-10-07	PX067406	Q	V	T	Q	I
PX067407_Norway|2022-10-10	PX067407	Q	V	T	Q	V
PX067408_Norway|2022-10-10	PX067408	Q	V	T	Q	V
PX067409_Norway|2022-10-10	PX067409	Q	V	T	Q	V
PX067410_Norway|2022-10-11	PX067410	Q	V	T	Q	V
PX067411_Norway|2020-12-09	PX067411	Q	V	T	Q	V
PX067412_Norway|2022-10-11	PX067412	Q	I	T	Q	V
PX067413_Norway|2022-10-17	PX067413	Q	V	T	Q	V
PX067414_Scotland|2022-10-17	PX067414	Q	V	T	Q	V
PX067415_Norway|2022-10-21	PX067415	Q	V	T	Q	V
PX067416_Norway|2022-10-21	PX067416	Q	I	T	Q	V
PX067417_Norway|2022-10-26	PX067417	Q	V	T	Q	I
PX067418_Norway|2022-10-26	PX067418	Q	V	T	Q	V
PX067419_Norway|2022-10-26	PX067419	Q	I	I	Q	V
PX067420_Norway|2022-10-27	PX067420	Q	V	T	Q	V
PX067421_Norway|2022-05-16	PX067421	Q	V	T	Q	V
PX067422_Norway|2022-10-27	PX067422	Q	V	T	Q	V
PX067423_Norway|2022-10-27	PX067423	Q	V	T	Q	V
PX067424_Norway|2022-10-27	PX067424	Q	V	T	Q	V
PX067425_Norway|2022-10-27	PX067425	Q	I	T	Q	V
PX067426_Norway|2022-10-27	PX067426	Q	V	T	Q	V
PX067427_Norway|2022-10-27	PX067427	Q	V	T	Q	V
PX067428_Scotland|2022-10-28	PX067428	Q	V	T	Q	I
PX067429_Norway|2022-11-02	PX067429	Q	I	T	Q	V
PX067430_Norway|2022-11-02	PX067430	Q	V	T	Q	V
PX067431_Norway|2022-11-02	PX067431	Q	V	T	Q	V
PX067432_Norway|2022-05-16	PX067432	Q	V	T	Q	V
PX067433_Norway|2022-11-02	PX067433	Q	V	T	Q	V
PX067434_Norway|2022-11-10	PX067434	Q	V	I	Q	V
PX067435_Norway|2022-11-10	PX067435	Q	V	I	Q	V
PX067436_Norway|2022-11-10	PX067436	Q	V	T	Q	V
PX067437_Norway|2022-11-10	PX067437	Q	V	T	Q	V
PX067438_Scotland|2022-11-11	PX067438	Q	V	T	Q	I
PX067439_Scotland|2022-11-15	PX067439	Q	V	T	Q	I
PX067440_Scotland|2022-11-15	PX067440	Q	V	T	Q	I
PX067441_Norway|2022-11-15	PX067441	Q	I	T	Q	V
PX067442_Norway|2022-11-15	PX067442	Q	V	T	Q	V
PX067443_Norway|2022-05-16	PX067443	Q	V	T	Q	V
PX067444_Norway|2022-11-15	PX067444	Q	V	T	Q	V
PX067445_Norway|2022-11-18	PX067445	Q	V	T	Q	V
PX067446_Norway|2022-11-18	PX067446	Q	I	T	Q	V
PX067447_Norway|2022-11-22	PX067447	Q	V	T	Q	V
PX067448_Norway|2022-11-22	PX067448	Q	V	T	Q	I
PX067449_Norway|2022-11-22	PX067449	Q	V	T	Q	I
PX067450_Norway|2022-11-22	PX067450	Q	V	T	Q	I
PX067451_Norway|2022-11-29	PX067451	Q	V	T	Q	V
PX067452_Norway|2022-11-29	PX067452	Q	V	T	Q	V
PX067453_Norway|2022-11-29	PX067453	Q	V	T	Q	V
PX067454_Norway|2022-11-29	PX067454	Q	I	T	Q	V
PX067455_Scotland|2022-11-30	PX067455	Q	V	G	Q	I
PX067456_Scotland|2022-11-30	PX067456	Q	V	T	Q	V
PX067457_Scotland|2022-11-30	PX067457	Q	V	G	Q	I
PX067458_Scotland|2022-11-30	PX067458	Q	V	T	Q	V
PX067459_Norway|2022-11-28	PX067459	Q	V	T	Q	V
PX067460_Norway|2022-11-28	PX067460	Q	V	T	Q	V
PX067461_Norway|2022-11-28	PX067461	Q	V	T	Q	V
PX067462_Norway|2022-03-25	PX067462	Q	I	T	Q	V
PX067463_Norway|2022-11-30	PX067463	Q	V	T	Q	V
PX067464_Norway|2022-11-30	PX067464	Q	V	T	Q	V
PX067465_Norway|2022-12-02	PX067465	Q	V	T	Q	V
PX067466_Norway|2022-12-02	PX067466	Q	V	T	Q	V
PX067467_Norway|2022-12-02	PX067467	Q	V	T	Q	V
PX067468_Scotland|2022-12-06	PX067468	Q	V	T	Q	I
PX067469_Scotland|2022-12-09	PX067469	Q	V	G	Q	I
PX067470_Scotland|2022-12-09	PX067470	Q	V	G	Q	I
PX067471_Scotland|2022-12-09	PX067471	Q	V	G	Q	I
PX067472_Norway|2022-12-09	PX067472	Q	V	T	Q	V
PX067473_Norway|2022-12-09	PX067473	Q	V	T	Q	V
PX067474_Norway|2022-12-09	PX067474	Q	V	T	Q	V
PX067475_Norway|2022-12-13	PX067475	Q	I	T	Q	V
PX067476_Scotland|2022-12-14	PX067476	Q	X	X	X	I
PX067477_Scotland|2022-12-14	PX067477	Q	G	T	Q	I
PX067478_Norway|2022-12-14	PX067478	Q	V	T	Q	V
PX067479_Norway|2022-12-20	PX067479	Q	V	T	Q	V
PX067480_Norway|2022-09-09	PX067480	Q	V	T	Q	V
PX067481_Norway|2022-12-20	PX067481	Q	V	T	Q	V
PX067482_Norway|2022-12-20	PX067482	Q	V	T	Q	V
PX067483_Norway|2022-12-22	PX067483	Q	I	T	Q	V
PX067484_Scotland|2022-12-23	PX067484	Q	V	T	Q	V
PX067485_Norway|2022-01-18	PX067485	Q	V	T	Q	V
PX067486_Norway|2022-01-21	PX067486	Q	V	T	Q	V
PX067487_Norway|2022-01-21	PX067487	Q	V	T	Q	V
PX067488_Norway|2022-01-21	PX067488	Q	V	T	Q	V
PX067489_Norway|2022-02-22	PX067489	Q	V	T	Q	V
PX067490_Norway|2022-09-09	PX067490	Q	V	T	Q	V
PX067491_Norway|2022-02-22	PX067491	Q	V	T	Q	V
PX067492_Norway|2022-02-28	PX067492	Q	V	T	Q	V
PX067493_Norway|2022-02-28	PX067493	Q	V	T	Q	V
PX067494_Norway|2022-03-29	PX067494	Q	V	T	Q	V
PX067495_Norway|2022-03-29	PX067495	Q	V	T	Q	V
PX067496_Norway|2022-07-28	PX067496	Q	V	T	Q	V
PX067497_Norway|2022-08-17	PX067497	Q	V	T	Q	V
PX067498_Norway|2022-05-23	PX067498	Q	V	T	Q	I
PX067499_Norway|2023-01-12	PX067499	Q	V	T	Q	V
PX067500_Norway|2023-01-12	PX067500	Q	V	T	Q	V
PX067501_Norway|2023-01-12	PX067501	Q	V	T	Q	V
PX067502_Norway|2022-05-23	PX067502	Q	I	T	Q	V
PX067503_Norway|2022-06-07	PX067503	Q	V	T	Q	I
PX067504_Scotland|2023-01-20	PX067504	Q	V	T	Q	V
PX067505_Norway|2023-01-02	PX067505	Q	V	T	Q	V
PX067506_Norway|2022-08-29	PX067506	Q	I	T	Q	V
PX067507_Norway|2023-01-29	PX067507	Q	I	T	Q	V
PX067508_Norway|2023-01-29	PX067508	Q	I	T	Q	V
PX067509_Norway|2023-01-29	PX067509	Q	V	T	Q	V
PX067510_Scotland|2023-01-30	PX067510	Q	V	T	Q	V
PX067511_Scotland|2023-01-30	PX067511	Q	V	T	Q	V
PX067512_Norway|2022-08-29	PX067512	Q	V	T	Q	V
PX067513_Scotland|2023-01-30	PX067513	Q	V	T	Q	V
PX067514_Norway|2023-01-24	PX067514	Q	V	T	Q	X
PX067515_Norway|2023-02-02	PX067515	Q	V	T	Q	V
PX067516_Norway|2023-02-02	PX067516	Q	I	T	Q	V
PX067517_Norway|2023-02-02	PX067517	Q	V	T	Q	V
PX067518_Norway|2022-09-12	PX067518	Q	I	T	Q	V
PX067519_Norway|2022-09-07	PX067519	X	I	T	Q	V
PX067520_Scotland|2023-02-14	PX067520	Q	V	T	Q	V
PX067521_Scotland|2023-02-14	PX067521	Q	V	T	Q	I
PX067522_Scotland|2023-02-14	PX067522	Q	V	T	Q	V
PX067523_Norway|2023-02-14	PX067523	Q	V	T	Q	V
PX067524_Norway|2023-02-14	PX067524	Q	V	T	Q	V
PX067525_Norway|2022-09-07	PX067525	X	V	T	Q	V
PX067526_Scotland|2023-02-21	PX067526	Q	V	T	Q	T
PX067527_Scotland|2023-02-21	PX067527	Q	V	T	Q	T
PX067528_Scotland|2023-02-21	PX067528	Q	V	T	Q	T
PX067529_Scotland|2023-02-14	PX067529	Q	V	T	Q	I
PX067530_Scotland|2023-02-14	PX067530	Q	V	T	Q	I
PX067531_Scotland|2023-02-14	PX067531	Q	V	T	Q	A
PX067532_Norway|2022-09-07	PX067532	Q	V	T	Q	V
PX067533_Norway|2023-02-23	PX067533	R	V	T	Q	V
PX067534_Norway|2023-02-23	PX067534	R	V	T	Q	V
PX067535_Scotland|2023-02-24	PX067535	Q	V	T	Q	V
PX067536_Scotland|2023-02-24	PX067536	Q	V	T	Q	V
PX067537_Scotland|2023-02-24	PX067537	Q	V	T	Q	V
PX067538_Norway|2022-09-07	PX067538	Q	V	T	Q	V
PX067539_Scotland|2023-02-24	PX067539	Q	V	T	Q	I
PX067540_Scotland|2023-02-22	PX067540	Q	V	T	Q	I
PX067541_Scotland|2023-02-22	PX067541	Q	V	T	Q	V
PX067542_Norway|2023-02-28	PX067542	Q	V	T	Q	V
PX067543_Norway|2023-02-28	PX067543	Q	V	T	Q	V
PX067544_Norway|2023-02-28	PX067544	Q	V	T	Q	V
PX067545_Norway|2022-09-07	PX067545	Q	V	T	Q	V
PX067546_Norway|2023-02-09	PX067546	Q	V	T	Q	V
PX067547_Norway|2023-02-16	PX067547	Q	V	T	Q	V
PX067548_Norway|2022-09-07	PX067548	Q	V	T	Q	V
PX067549_Norway|2023-03-17	PX067549	Q	V	T	Q	V
PX067550_Norway|2023-03-17	PX067550	Q	V	T	Q	V
PX067551_Norway|2022-08-22	PX067551	Q	I	T	L	V
PX067552_Norway|2022-03-11	PX067552	Q	V	T	E	V
PX067553_Norway|2022-03-11	PX067553	Q	V	I	Q	V
PX067554_Norway|2023-03-29	PX067554	Q	V	T	Q	V
PX067555_Norway|2023-03-29	PX067555	Q	V	T	Q	V
PX067556_Norway|2023-03-29	PX067556	Q	V	T	Q	V
PX067557_Norway|2022-03-18	PX067557	Q	V	T	Q	V
PX067558_Norway|2023-03-20	PX067558	Q	X	X	Q	V
PX067559_Norway|2023-03-17	PX067559	Q	V	T	Q	V
PX067560_Norway|2023-03-30	PX067560	Q	V	T	Q	V
PX067561_Norway|2023-03-30	PX067561	Q	V	T	Q	V
PX067562_Norway|2022-03-18	PX067562	Q	V	T	Q	V
PX067563_Norway|2023-04-18	PX067563	Q	V	T	Q	V
PX067564_Norway|2023-04-18	PX067564	Q	V	T	Q	V
PX067565_Norway|2022-03-29	PX067565	Q	V	T	Q	I
PX067566_Norway|2023-04-26	PX067566	Q	V	T	Q	V
PX067567_Norway|2023-04-26	PX067567	Q	V	T	Q	V
PX067568_Norway|2022-04-25	PX067568	Q	V	T	Q	V
PX067569_Norway|2023-04-21	PX067569	Q	I	T	Q	V
PX067570_Norway|2023-04-21	PX067570	Q	V	T	Q	V
PX067571_Norway|2023-04-21	PX067571	Q	V	T	Q	V
PX067572_Norway|2023-04-27	PX067572	Q	V	T	Q	V
PX067573_Norway|2023-04-27	PX067573	Q	V	T	Q	V
PX067574_Norway|2023-04-27	PX067574	Q	V	T	Q	V
PX067575_Norway|2022-06-13	PX067575	Q	V	T	Q	V
PX067576_Norway|2023-05-04	PX067576	Q	V	T	Q	V
PX067577_Norway|2023-05-02	PX067577	Q	V	T	Q	V
PX067578_Norway|2023-05-10	PX067578	Q	I	T	Q	V
PX067579_Norway|2023-05-10	PX067579	Q	I	T	Q	V
PX067580_Norway|2022-06-13	PX067580	Q	V	T	Q	V
PX067581_Norway|2023-05-11	PX067581	Q	V	T	Q	V
PX067582_Norway|2023-05-11	PX067582	Q	V	T	Q	V
PX067583_Norway|2023-05-11	PX067583	Q	V	T	Q	V
PX067584_Norway|2022-06-13	PX067584	Q	V	T	E	V
PX067585_Norway|2023-05-09	PX067585	Q	V	T	Q	V
PX067586_Norway|2023-05-09	PX067586	Q	V	T	Q	V
PX067587_Norway|2023-05-09	PX067587	Q	V	T	Q	V
PX067588_Norway|2023-05-16	PX067588	Q	V	T	Q	V
PX067589_Norway|2022-06-20	PX067589	Q	V	T	Q	V
PX067590_Norway|2023-05-16	PX067590	Q	V	T	Q	V
PX067591_Norway|2023-05-16	PX067591	Q	I	T	Q	V
PX067592_Norway|2022-06-20	PX067592	Q	I	T	Q	V
PX067593_Norway|2023-01-12	PX067593	Q	V	T	Q	V
PX067594_Norway|2023-01-12	PX067594	Q	V	T	Q	V
PX067595_Norway|2023-01-20	PX067595	Q	V	T	Q	V
PX067596_Norway|2022-07-20	PX067596	Q	V	T	E	V
PX067597_Norway|2023-03-30	PX067597	Q	V	T	Q	L
PX067598_Norway|2023-03-30	PX067598	Q	V	T	Q	L
PX067599_Norway|2023-03-30	PX067599	Q	V	T	Q	L
PX067600_Norway|2023-05-27	PX067600	Q	V	T	Q	V
PX067601_Norway|2022-07-20	PX067601	Q	I	T	Q	V
PX067602_Norway|2023-05-27	PX067602	Q	V	T	Q	V
PX067603_Norway|2023-05-27	PX067603	Q	V	T	Q	V
PX067604_Scotland|2016-01-27	PX067604	Q	V	T	Q	V
PX067605_Scotland|2016-06-28	PX067605	Q	V	T	Q	V
PX067606_Scotland|2016-11-23	PX067606	Q	V	G	Q	I
PX067607_Scotland|2017-08-11	PX067607	Q	V	T	Q	V
PX067608_Scotland|2017-05-12	PX067608	Q	I	T	Q	V
PX067609_Scotland|2018-09-13	PX067609	Q	V	T	Q	I
PX067610_Scotland|2019-12-08	PX067610	Q	I	T	Q	V
PX067611_Scotland|2019-10-29	PX067611	Q	V	T	Q	X
PX067612_Norway|2022-07-22	PX067612	Q	V	T	Q	V
PX067613_Scotland|2021-06-05	PX067613	Q	V	T	Q	X
PX067614_Scotland|2021-10-11	PX067614	K	V	T	Q	T
PX067615_Scotland|2022-04-29	PX067615	Q	V	T	Q	I
PX067616_Scotland|2022-04-29	PX067616	Q	V	T	Q	I
PX067617_Scotland|2022-07-27	PX067617	Q	V	T	Q	T
PX067618_Scotland|2022-07-26	PX067618	Q	V	T	Q	T
PX067619_Scotland|2022-05-31	PX067619	Q	V	T	Q	T
PX067620_Scotland|2022-05-31	PX067620	Q	V	T	Q	T
PX067621_Scotland|2022-09-07	PX067621	Q	V	T	E	T
PX067622_Scotland|2022-09-07	PX067622	Q	V	T	E	T
PX067623_Norway|2022-07-22	PX067623	Q	V	T	Q	V
PX067624_Scotland|2022-09-07	PX067624	Q	V	T	E	T
PX067625_Scotland|2022-10-19	PX067625	Q	V	T	Q	T
PX067626_Scotland|2022-10-19	PX067626	Q	V	T	Q	T
PX067627_Scotland|2022-10-19	PX067627	Q	V	T	Q	T
PX067628_Norway|2022-06-05	PX067628	Q	V	T	Q	V
PX067629_Norway|2022-06-05	PX067629	Q	V	T	Q	V
PX067630_Norway|2022-07-13	PX067630	Q	V	T	Q	V
PX067631_Scotland|2023-10-23	PX067631	Q	V	T	Q	T
PX067632_Scotland|2023-10-23	PX067632	Q	V	T	Q	T
PX067633_Scotland|2023-10-04	PX067633	Q	V	T	Q	T
PX067634_Scotland|2023-10-04	PX067634	Q	V	T	Q	X
PX067635_Scotland|2023-11-03	PX067635	Q	V	T	Q	T
PX067636_Scotland|2023-11-03	PX067636	Q	V	T	Q	T
PX067637_Scotland|2023-11-03	PX067637	Q	V	T	Q	T
PX067638_Scotland|2023-11-03	PX067638	Q	V	T	Q	T
PX067639_Scotland|2023-11-03	PX067639	Q	V	T	Q	T
PX067640_Norway|2022-07-13	PX067640	Q	V	T	Q	V
PX067641_Norway|2022-08-02	PX067641	Q	V	T	Q	V
PX067642_Scotland|2023-12-07	PX067642	Q	V	T	Q	T
PX067643_Scotland|2023-12-07	PX067643	Q	V	T	Q	T
PX067644_Scotland|2024-03-12	PX067644	Q	V	T	Q	T
PX067645_Norway|2022-08-02	PX067645	Q	V	T	Q	V
PX067646_Scotland|2024-05-07	PX067646	Q	V	G	Q	I
PX067647_Scotland|2024-05-07	PX067647	Q	V	G	Q	I
PX067648_Scotland|2024-06-04	PX067648	Q	V	T	Q	T
PX067649_Scotland|2024-06-04	PX067649	Q	V	G	Q	I
PX067650_Norway|2020	PX067650	Q	V	T	Q	V
PX067651_Norway|2012	PX067651	Q	V	T	Q	V
PX067652_Norway|2012	PX067652	Q	V	T	Q	V
PX067653_Norway|2014	PX067653	Q	V	T	Q	V
PX067654_Norway|2019	PX067654	Q	V	T	Q	V
PX067655_Norway|2022-07-29	PX067655	Q	V	T	Q	V
PX067656_Scotland|2022-08-01	PX067656	Q	V	T	Q	V
PX067657_Scotland|2022-08-01	PX067657	Q	V	T	Q	I
PX067658_Scotland|2022-08-01	PX067658	Q	V	T	Q	I
PX067659_Scotland|2022-08-01	PX067659	Q	V	T	Q	I
PX067660_Scotland|2022-08-02	PX067660	Q	V	G	Q	I
PX067661_Scotland|2022-08-02	PX067661	Q	V	G	Q	I
PX067662_Scotland|2022-08-08	PX067662	Q	V	T	Q	T
PX067663_Scotland|2022-08-08	PX067663	Q	V	T	Q	I
PX067664_Scotland|2022-08-08	PX067664	Q	V	G	Q	I
PX067665_Norway|2022-08-17	PX067665	Q	V	T	Q	V
PX067666_Norway|2022-08-17	PX067666	Q	V	T	Q	V
PX067667_Norway|2022-08-17	PX067667	Q	V	T	Q	V
PX067668_Norway|2022-08-24	PX067668	Q	V	T	Q	V
PX067669_Norway|2022-08-24	PX067669	Q	V	T	Q	V
PX067670_Norway|2022-08-30	PX067670	Q	V	T	Q	V
PX067671_Norway|2022-08-30	PX067671	Q	I	T	Q	V
PX067672_Norway|2022-08-31	PX067672	Q	V	T	Q	V
PX067673_Norway|2022-08-31	PX067673	R	V	T	Q	V
PX067674_Norway|2022-08-31	PX067674	R	V	T	Q	V
PX067675_Norway|2022-08-31	PX067675	R	V	T	Q	V
PX067676_Norway|2022-08-31	PX067676	Q	V	T	Q	V
PX067677_Scotland|2022-09-01	PX067677	Q	V	T	Q	T
PX067678_Scotland|2022-09-01	PX067678	Q	V	T	Q	T
PX067679_Scotland|2022-09-07	PX067679	Q	V	T	Q	V
PX067680_Scotland|2022-09-07	PX067680	Q	V	T	Q	X
PX067681_Scotland|2022-09-07	PX067681	Q	X	X	Q	V
PX067682_Norway|2022-09-15	PX067682	Q	V	T	Q	V
PX067683_Norway|2022-09-15	PX067683	Q	V	T	Q	V
PX067684_Norway|2022-09-15	PX067684	Q	V	T	Q	V
PX067685_Norway|2022-09-15	PX067685	Q	V	T	Q	V
PX067686_Norway|2022-09-23	PX067686	Q	V	T	Q	V
PX067687_Norway|2022-09-23	PX067687	Q	V	T	Q	V
PX067688_Norway|2022-09-23	PX067688	Q	V	T	Q	V
PX067689_Norway|2022-09-27	PX067689	Q	V	T	Q	V
PX067690_Norway|2022-09-27	PX067690	Q	V	T	Q	V
PX067691_Norway|2022-09-27	PX067691	Q	V	T	Q	V
PX067692_Norway|2023-05-30	PX067692	Q	I	T	Q	V
PX067693_Norway|2023-04-19	PX067693	Q	V	T	Q	V
PX067694_Norway|2023-06-05	PX067694	Q	V	T	Q	V
PX067695_Norway|2023-04-19	PX067695	Q	V	T	Q	V
PX067696_Norway|2014-10-28	PX067696	Q	V	T	Q	V
PX067697_Norway|2023-08-03	PX067697	Q	V	T	Q	V
PX067698_Norway|2023-07-12	PX067698	Q	V	T	Q	V
PX067699_Norway|2020-05-07	PX067699	Q	V	T	Q	V
PX067700_Norway|2018-12-10	PX067700	R	V	T	Q	V
PX067701_Norway|2019-11-06	PX067701	Q	V	T	Q	V
PX067702_Norway|2023-01-04	PX067702	Q	V	T	Q	V
PX067703_Norway|2023-01-04	PX067703	Q	V	T	Q	V
PX067704_Norway|2023-06-05	PX067704	Q	V	T	Q	V
PX067705_Norway|2023-06-05	PX067705	Q	V	T	Q	V
