# Supplementary material for: Molecular epidemiology and multi-scale drivers of piscine myocarditis virus dispersal in salmon aquaculture
Source: Virus Evol. 2026 Mar 28;12(1):veag020. doi: 10.1093/ve/veag020 (PMC13100901; doi:10.1093/ve/veag020)
Supplement: Supplementary_materials_veag020 [file supplementary_materials_veag020.zip › Supplementary materials/Table S1_PMCV_metadata_MZ.csv]

Tree_Sequence_Name	GenBank_Sequence_ID	Accession	Isolate	Country	Collection_Date_from_Fasta	RVC.company	RVC.site	Cage	Tissue Type	Life Stage	Production Area
PX067395_Norway|2021-11-30	PMCV_P01_FR24702819	PX067395	P01_FR24702819	Norway	11/30/21	PMCV_A	PMCV_1	NA	NA	Seawater	Nord-Trøndelag with Bindal
PX067396_Norway|2021-01-11	PMCV_P03_FR21453629	PX067396	P03_FR21453629	Norway	1/11/21	PMCV_B	PMCV_3	NA	NA	Seawater	Nord-Trøndelag with Bindal
PX067397_Norway|2021-01-26	PMCV_P04_FR22874418	PX067397	P04_FR22874418	Norway	1/26/21	PMCV_C	PMCV_4	NA	NA	Seawater	Nord-Trøndelag with Bindal
PX067398_Norway|2021-02-05	PMCV_P05_FR20675972	PX067398	P05_FR20675972	Norway	2/5/21	PMCV_D	PMCV_5	NA	NA	Seawater	Karmøy to Sotra
PX067399_Norway|2020-11-25	PMCV_P06_FR23206343	PX067399	P06_FR23206343	Norway	11/25/20	PMCV_D	PMCV_6	NA	NA	Seawater	Karmøy to Sotra
PX067400_Norway|2021-01-06	PMCV_P07_FR19759305	PX067400	P07_FR19759305	Norway	1/6/21	PMCV_E	PMCV_7	NA	NA	Seawater	Karmøy to Sotra
PX067401_Norway|2020-12-17	PMCV_P10_Ror 0345398763	PX067401	P10_Ror 0345398763	Norway	12/17/20	PMCV_H	PMCV_10	NA	NA	Seawater	Andøya to Senja
PX067402_Norway|2022-09-30	PMCV_P100_LV2007843987	PX067402	P100_LV2007843987	Norway	9/30/22	PMCV_K	PMCV_14	M3	Heart	Seawater	Karmøy to Sotra
PX067403_Norway|2022-09-30	PMCV_P101_LV2007843989	PX067403	P101_LV2007843989	Norway	9/30/22	PMCV_K	PMCV_14	M3	Heart	Seawater	Karmøy to Sotra
PX067404_Norway|2022-09-30	PMCV_P102_LV2007843990	PX067404	P102_LV2007843990	Norway	9/30/22	PMCV_K	PMCV_14	M3	Heart	Seawater	Karmøy to Sotra
PX067405_Scotland|2022-10-07	PMCV_P103_LV3004201252	PX067405	P103_LV3004201252	Scotland	10/7/22	PMCV_P	PMCV_48	NA	Heart	Seawater	Shetland
PX067406_Scotland|2022-10-07	PMCV_P104_LV3004201268	PX067406	P104_LV3004201268	Scotland	10/7/22	PMCV_P	PMCV_48	NA	Heart	Seawater	Shetland
PX067407_Norway|2022-10-10	PMCV_P105_LV2007669189	PX067407	P105_LV2007669189	Norway	10/10/22	PMCV_W	PMCV_49	NA	Heart	Seawater	Karmøy to Sotra
PX067408_Norway|2022-10-10	PMCV_P106_LV2007669191	PX067408	P106_LV2007669191	Norway	10/10/22	PMCV_W	PMCV_49	NA	Heart	Seawater	Karmøy to Sotra
PX067409_Norway|2022-10-10	PMCV_P107_LV2007669193	PX067409	P107_LV2007669193	Norway	10/10/22	PMCV_W	PMCV_49	NA	Heart	Seawater	Karmøy to Sotra
PX067410_Norway|2022-10-11	PMCV_P109_LV2007862543	PX067410	P109_LV2007862543	Norway	10/11/22	PMCV_N	PMCV_50	NA	Heart	Seawater	Ryfylke
PX067411_Norway|2020-12-09	PMCV_P11_FR24714787	PX067411	P11_FR24714787	Norway	12/9/20	PMCV_I	PMCV_11	NA	NA	Seawater	Nordhordaland to Stadt
PX067412_Norway|2022-10-11	PMCV_P110_LV2007862544	PX067412	P110_LV2007862544	Norway	10/11/22	PMCV_N	PMCV_50	NA	Heart	Seawater	Ryfylke
PX067413_Norway|2022-10-17	PMCV_P111_LV2007707746	PX067413	P111_LV2007707746	Norway	10/17/22	PMCV_J	PMCV_51	Merd3	Heart	Seawater	Andøya to Senja
PX067414_Scotland|2022-10-17	PMCV_P112_LV3004201256	PX067414	P112_LV3004201256	Scotland	10/17/22	PMCV_P	PMCV_52	NA	Heart	Seawater	Shetland
PX067415_Norway|2022-10-21	PMCV_P114_LV3004199583	PX067415	P114_LV3004199583	Norway	10/21/22	PMCV_S	PMCV_53	NA	NA	Seawater	Andøya to Senja
PX067416_Norway|2022-10-21	PMCV_P115_LV3004199588	PX067416	P115_LV3004199588	Norway	10/21/22	PMCV_S	PMCV_53	NA	Heart	Seawater	Andøya to Senja
PX067417_Norway|2022-10-26	PMCV_P116_PAT700487329	PX067417	P116_PAT700487329	Norway	10/26/22	PMCV_K	PMCV_14	NA	Heart	Seawater	Karmøy to Sotra
PX067418_Norway|2022-10-26	PMCV_P117_PAT700487330	PX067418	P117_PAT700487330	Norway	10/26/22	PMCV_K	PMCV_14	NA	Heart	Seawater	Karmøy to Sotra
PX067419_Norway|2022-10-26	PMCV_P118_PAT700487331	PX067419	P118_PAT700487331	Norway	10/26/22	PMCV_K	PMCV_14	NA	Heart	Seawater	Karmøy to Sotra
PX067420_Norway|2022-10-27	PMCV_P119_LV2002869888	PX067420	P119_LV2002869888	Norway	10/27/22	PMCV_X	PMCV_54	6	Heart	Seawater	Helgeland to Bodø
PX067421_Norway|2022-05-16	PMCV_P12_LV3004186795	PX067421	P12_LV3004186795	Norway	5/16/22	PMCV_I	PMCV_12	M4	Heart	Seawater	Nordhordaland to Stadt
PX067422_Norway|2022-10-27	PMCV_P120_LV2002869955	PX067422	P120_LV2002869955	Norway	10/27/22	PMCV_X	PMCV_54	9	Heart	Seawater	Helgeland to Bodø
PX067423_Norway|2022-10-27	PMCV_P121_LV2002869860	PX067423	P121_LV2002869860	Norway	10/27/22	PMCV_X	PMCV_54	9	Heart	Seawater	Helgeland to Bodø
PX067424_Norway|2022-10-27	PMCV_P122_LV2007944792	PX067424	P122_LV2007944792	Norway	10/27/22	PMCV_Q	PMCV_55	NA	Heart	Seawater	Nordhordaland to Stadt
PX067425_Norway|2022-10-27	PMCV_P123_LV2007944793	PX067425	P123_LV2007944793	Norway	10/27/22	PMCV_Q	PMCV_55	NA	Heart	Seawater	Nordhordaland to Stadt
PX067426_Norway|2022-10-27	PMCV_P124_LV2007944794	PX067426	P124_LV2007944794	Norway	10/27/22	PMCV_Q	PMCV_55	NA	Heart	Seawater	Nordhordaland to Stadt
PX067427_Norway|2022-10-27	PMCV_P125_LV2007944795	PX067427	P125_LV2007944795	Norway	10/27/22	PMCV_Q	PMCV_55	NA	Heart	Seawater	Nordhordaland to Stadt
PX067428_Scotland|2022-10-28	PMCV_P126_LV3004214284	PX067428	P126_LV3004214284	Scotland	10/28/22	PMCV_P	PMCV_56	NA	Heart	Seawater	Shetland
PX067429_Norway|2022-11-02	PMCV_P127_LV3004181930	PX067429	P127_LV3004181930	Norway	11/2/22	PMCV_R	PMCV_57	1	Heart	Seawater	Nordhordaland to Stadt
PX067430_Norway|2022-11-02	PMCV_P128_LV3004181931	PX067430	P128_LV3004181931	Norway	11/2/22	PMCV_R	PMCV_57	1	Heart	Seawater	Nordhordaland to Stadt
PX067431_Norway|2022-11-02	PMCV_P129_LV3004181932	PX067431	P129_LV3004181932	Norway	11/2/22	PMCV_R	PMCV_57	1	Heart	Seawater	Nordhordaland to Stadt
PX067432_Norway|2022-05-16	PMCV_P13_LV3004186797	PX067432	P13_LV3004186797	Norway	5/16/22	PMCV_I	PMCV_12	M4	Heart	Seawater	Nordhordaland to Stadt
PX067433_Norway|2022-11-02	PMCV_P130_LV3004181933	PX067433	P130_LV3004181933	Norway	11/2/22	PMCV_R	PMCV_57	3	Heart	Seawater	Nordhordaland to Stadt
PX067434_Norway|2022-11-10	PMCV_P131_LV2007716397	PX067434	P131_LV2007716397	Norway	11/10/22	PMCV_Y	PMCV_58	M6	Heart	Seawater	Karmøy to Sotra
PX067435_Norway|2022-11-10	PMCV_P132_LV2007716398	PX067435	P132_LV2007716398	Norway	11/10/22	PMCV_Y	PMCV_58	M6	Heart	Seawater	Karmøy to Sotra
PX067436_Norway|2022-11-10	PMCV_P133_LV2007716399	PX067436	P133_LV2007716399	Norway	11/10/22	PMCV_Y	PMCV_58	M4	Heart	Seawater	Karmøy to Sotra
PX067437_Norway|2022-11-10	PMCV_P134_LV2007716400	PX067437	P134_LV2007716400	Norway	11/10/22	PMCV_Y	PMCV_58	M4	Heart	Seawater	Karmøy to Sotra
PX067438_Scotland|2022-11-11	PMCV_P135_LV3004191789	PX067438	P135_LV3004191789	Scotland	11/11/22	PMCV_P	PMCV_59	NA	Heart	Seawater	Orkney
PX067439_Scotland|2022-11-15	PMCV_P136_LV2002901649	PX067439	P136_LV2002901649	Scotland	11/15/22	PMCV_P	PMCV_48	NA	Heart	Seawater	Shetland
PX067440_Scotland|2022-11-15	PMCV_P137_LV2002901647	PX067440	P137_LV2002901647	Scotland	11/15/22	PMCV_P	PMCV_48	NA	Heart	Seawater	Shetland
PX067441_Norway|2022-11-15	PMCV_P138_LV2007663929	PX067441	P138_LV2007663929	Norway	11/15/22	PMCV_Z	PMCV_60	NA	Heart	Seawater	Karmøy to Sotra
PX067442_Norway|2022-11-15	PMCV_P139_LV2007946289	PX067442	P139_LV2007946289	Norway	11/15/22	PMCV_Z	PMCV_60	NA	Heart	Seawater	Karmøy to Sotra
PX067443_Norway|2022-05-16	PMCV_P14_LV3004186800	PX067443	P14_LV3004186800	Norway	5/16/22	PMCV_I	PMCV_12	M4	Heart	Seawater	Nordhordaland to Stadt
PX067444_Norway|2022-11-15	PMCV_P141_LV2007946307	PX067444	P141_LV2007946307	Norway	11/15/22	PMCV_Z	PMCV_60	NA	Heart	Seawater	Karmøy to Sotra
PX067445_Norway|2022-11-18	PMCV_P142_LV3004215148	PX067445	P142_LV3004215148	Norway	11/18/22	PMCV_AA	PMCV_61	NA	Heart	Seawater	Karmøy to Sotra
PX067446_Norway|2022-11-18	PMCV_P143_LV3004215150	PX067446	P143_LV3004215150	Norway	11/18/22	PMCV_AA	PMCV_61	NA	Heart	Seawater	Karmøy to Sotra
PX067447_Norway|2022-11-22	PMCV_P144_LV2007689358	PX067447	P144_LV2007689358	Norway	11/22/22	PMCV_AB	PMCV_62	Merd 4	Heart	Seawater	Karmøy to Sotra
PX067448_Norway|2022-11-22	PMCV_P145_LV2007689359	PX067448	P145_LV2007689359	Norway	11/22/22	PMCV_AB	PMCV_62	Merd 4	Heart	Seawater	Karmøy to Sotra
PX067449_Norway|2022-11-22	PMCV_P146_LV2007689360	PX067449	P146_LV2007689360	Norway	11/22/22	PMCV_AB	PMCV_62	Merd 4	Heart	Seawater	Karmøy to Sotra
PX067450_Norway|2022-11-22	PMCV_P147_LV2007689361	PX067450	P147_LV2007689361	Norway	11/22/22	PMCV_AB	PMCV_62	Merd 4	Heart	Seawater	Karmøy to Sotra
PX067451_Norway|2022-11-29	PMCV_P148_LV2007934282	PX067451	P148_LV2007934282	Norway	11/29/22	PMCV_AC	PMCV_63	NA	Heart	Seawater	Karmøy to Sotra
PX067452_Norway|2022-11-29	PMCV_P149_LV2007934283	PX067452	P149_LV2007934283	Norway	11/29/22	PMCV_AC	PMCV_63	NA	Heart	Seawater	Karmøy to Sotra
PX067453_Norway|2022-11-29	PMCV_P150_LV2007934286	PX067453	P150_LV2007934286	Norway	11/29/22	PMCV_AC	PMCV_63	NA	Heart	Seawater	Karmøy to Sotra
PX067454_Norway|2022-11-29	PMCV_P151_LV2007934288	PX067454	P151_LV2007934288	Norway	11/29/22	PMCV_AC	PMCV_63	NA	Heart	Seawater	Karmøy to Sotra
PX067455_Scotland|2022-11-30	PMCV_P152_LV3004214257	PX067455	P152_LV3004214257	Scotland	11/30/22	PMCV_P	PMCV_56	NA	Heart	Seawater	Shetland
PX067456_Scotland|2022-11-30	PMCV_P153_LV3004214261	PX067456	P153_LV3004214261	Scotland	11/30/22	PMCV_P	PMCV_56	NA	Heart	Seawater	Shetland
PX067457_Scotland|2022-11-30	PMCV_P154_LV3004214258	PX067457	P154_LV3004214258	Scotland	11/30/22	PMCV_P	PMCV_56	NA	Heart	Seawater	Shetland
PX067458_Scotland|2022-11-30	PMCV_P155_LV3004214266	PX067458	P155_LV3004214266	Scotland	11/30/22	PMCV_P	PMCV_56	NA	Heart	Seawater	Shetland
PX067459_Norway|2022-11-28	PMCV_P156_PAT700145637	PX067459	P156_PAT700145637	Norway	11/28/22	PMCV_V	PMCV_47	NA	Heart	Seawater	Kvaløya to Loppa
PX067460_Norway|2022-11-28	PMCV_P157_PAT700145639	PX067460	P157_PAT700145639	Norway	11/28/22	PMCV_V	PMCV_47	NA	Heart	Seawater	Kvaløya to Loppa
PX067461_Norway|2022-11-28	PMCV_P158_PAT700145647	PX067461	P158_PAT700145647	Norway	11/28/22	PMCV_V	PMCV_47	NA	Heart	Seawater	Kvaløya to Loppa
PX067462_Norway|2022-03-25	PMCV_P16_LV2002901999	PX067462	P16_LV2002901999	Norway	3/25/22	PMCV_J	PMCV_13	19-113	Heart	Seawater	West Finnmark
PX067463_Norway|2022-11-30	PMCV_P160_LV2007834184	PX067463	P160_LV2007834184	Norway	11/30/22	PMCV_X	PMCV_54	M9	Heart	Seawater	Helgeland to Bodø
PX067464_Norway|2022-11-30	PMCV_P161_LV2007834202	PX067464	P161_LV2007834202	Norway	11/30/22	PMCV_X	PMCV_54	M10	Heart	Seawater	Helgeland to Bodø
PX067465_Norway|2022-12-02	PMCV_P162_LV2007682136	PX067465	P162_LV2007682136	Norway	12/2/22	PMCV_N	PMCV_64	2	Heart	Seawater	Karmøy to Sotra
PX067466_Norway|2022-12-02	PMCV_P163_LV2007682137	PX067466	P163_LV2007682137	Norway	12/2/22	PMCV_N	PMCV_64	2	Heart	Seawater	Karmøy to Sotra
PX067467_Norway|2022-12-02	PMCV_P164_LV2007682138	PX067467	P164_LV2007682138	Norway	12/2/22	PMCV_N	PMCV_64	4	Heart	Seawater	Karmøy to Sotra
PX067468_Scotland|2022-12-06	PMCV_P165_LV3004191792	PX067468	P165_LV3004191792	Scotland	12/6/22	PMCV_P	PMCV_59	NA	Heart	Seawater	Orkney
PX067469_Scotland|2022-12-09	PMCV_P167_LV2002901627	PX067469	P167_LV2002901627	Scotland	12/9/22	PMCV_P	PMCV_56	NA	Heart	Seawater	Shetland
PX067470_Scotland|2022-12-09	PMCV_P168_LV2002901635	PX067470	P168_LV2002901635	Scotland	12/9/22	PMCV_P	PMCV_56	NA	Heart	Seawater	Shetland
PX067471_Scotland|2022-12-09	PMCV_P169_LV2002901634	PX067471	P169_LV2002901634	Scotland	12/9/22	PMCV_P	PMCV_56	NA	Heart	Seawater	Shetland
PX067472_Norway|2022-12-09	PMCV_P170_LV2007673040	PX067472	P170_LV2007673040	Norway	12/9/22	PMCV_X	PMCV_54	M8	Heart	Seawater	Helgeland to Bodø
PX067473_Norway|2022-12-09	PMCV_P171_LV2007673042	PX067473	P171_LV2007673042	Norway	12/9/22	PMCV_X	PMCV_54	M8	Heart	Seawater	Helgeland to Bodø
PX067474_Norway|2022-12-09	PMCV_P172_LV2007673044	PX067474	P172_LV2007673044	Norway	12/9/22	PMCV_X	PMCV_54	M9	Heart	Seawater	Helgeland to Bodø
PX067475_Norway|2022-12-13	PMCV_P173_LV3004226167	PX067475	P173_LV3004226167	Norway	12/13/22	PMCV_N	PMCV_40	4	Heart	Seawater	Karmøy to Sotra
PX067476_Scotland|2022-12-14	PMCV_P176_LV3004203588	PX067476	P176_LV3004203588	Scotland	12/14/22	PMCV_P	PMCV_65	NA	Heart	Seawater	Shetland
PX067477_Scotland|2022-12-14	PMCV_P177_LV3004203584	PX067477	P177_LV3004203584	Scotland	12/14/22	PMCV_P	PMCV_65	NA	Heart	Seawater	Shetland
PX067478_Norway|2022-12-14	PMCV_P178_LV2007845540	PX067478	P178_LV2007845540	Norway	12/14/22	PMCV_S	PMCV_53	NA	Heart	Seawater	Andøya to Senja
PX067479_Norway|2022-12-20	PMCV_P179_LV2007688980	PX067479	P179_LV2007688980	Norway	12/20/22	PMCV_N	PMCV_66	9	Heart	Seawater	Karmøy to Sotra
PX067480_Norway|2022-09-09	PMCV_P18_LV2007663275	PX067480	P18_LV2007663275	Norway	9/9/22	PMCV_K	PMCV_14	M2	Heart	Seawater	Karmøy to Sotra
PX067481_Norway|2022-12-20	PMCV_P180_LV2007688219	PX067481	P180_LV2007688219	Norway	12/20/22	PMCV_N	PMCV_67	NA	Heart	Seawater	Karmøy to Sotra
PX067482_Norway|2022-12-20	PMCV_P181_LV2007688222	PX067482	P181_LV2007688222	Norway	12/20/22	PMCV_N	PMCV_67	NA	Heart	Seawater	Karmøy to Sotra
PX067483_Norway|2022-12-22	PMCV_P183_LV2007840139	PX067483	P183_LV2007840139	Norway	12/22/22	PMCV_J	PMCV_51	Merd 5	Heart	Seawater	Andøya to Senja
PX067484_Scotland|2022-12-23	PMCV_P184_LV3004214209	PX067484	P184_LV3004214209	Scotland	12/23/22	PMCV_P	PMCV_65	NA	Heart	Seawater	Shetland
PX067485_Norway|2022-01-18	PMCV_P185_FR29691977	PX067485	P185_FR29691977	Norway	1/18/22	PMCV_AD	PMCV_68	15	Heart	Seawater	Nord-Trøndelag with Bindal
PX067486_Norway|2022-01-21	PMCV_P186_FR29691999	PX067486	P186_FR29691999	Norway	1/21/22	PMCV_AD	PMCV_69	9	Heart	Seawater	Nord-Trøndelag with Bindal
PX067487_Norway|2022-01-21	PMCV_P187_FR29692010	PX067487	P187_FR29692010	Norway	1/21/22	PMCV_AD	PMCV_69	9	Heart	Seawater	Nord-Trøndelag with Bindal
PX067488_Norway|2022-01-21	PMCV_P188_FR29692011	PX067488	P188_FR29692011	Norway	1/21/22	PMCV_AD	PMCV_69	9	Heart	Seawater	Nord-Trøndelag with Bindal
PX067489_Norway|2022-02-22	PMCV_P189_LV2003160152	PX067489	P189_LV2003160152	Norway	2/22/22	PMCV_AD	PMCV_68	1	Heart	Seawater	Nord-Trøndelag with Bindal
PX067490_Norway|2022-09-09	PMCV_P19_LV2007663344	PX067490	P19_LV2007663344	Norway	9/9/22	PMCV_K	PMCV_14	M2	Heart	Seawater	Karmøy to Sotra
PX067491_Norway|2022-02-22	PMCV_P190_LV2003160175	PX067491	P190_LV2003160175	Norway	2/22/22	PMCV_AD	PMCV_68	11	Heart	Seawater	Nord-Trøndelag with Bindal
PX067492_Norway|2022-02-28	PMCV_P191_LV2003163156	PX067492	P191_LV2003163156	Norway	2/28/22	PMCV_AD	PMCV_69	9	Heart	Seawater	Nord-Trøndelag with Bindal
PX067493_Norway|2022-02-28	PMCV_P192_LV2003163157	PX067493	P192_LV2003163157	Norway	2/28/22	PMCV_AD	PMCV_69	9	Heart	Seawater	Nord-Trøndelag with Bindal
PX067494_Norway|2022-03-29	PMCV_P193_LV2003160927	PX067494	P193_LV2003160927	Norway	3/29/22	PMCV_AD	PMCV_70	3	Heart	Seawater	Nord-Trøndelag with Bindal
PX067495_Norway|2022-03-29	PMCV_P194_LV2003160928	PX067495	P194_LV2003160928	Norway	3/29/22	PMCV_AD	PMCV_70	3	Heart	Seawater	Nord-Trøndelag with Bindal
PX067496_Norway|2022-07-28	PMCV_P195_LV2005037838	PX067496	P195_LV2005037838	Norway	7/28/22	PMCV_AD	PMCV_70	9	Heart	Seawater	Nord-Trøndelag with Bindal
PX067497_Norway|2022-08-17	PMCV_P196_LV2003160994	PX067497	P196_LV2003160994	Norway	8/17/22	PMCV_AD	PMCV_71	8	Heart	Seawater	Nord-Trøndelag with Bindal
PX067498_Norway|2022-05-23	PMCV_P20_LV2007868253	PX067498	P20_LV2007868253	Norway	5/23/22	PMCV_L	PMCV_15	M5	Heart	Seawater	Ryfylke
PX067499_Norway|2023-01-12	PMCV_P203_LV2007687976	PX067499	P203_LV2007687976	Norway	1/12/23	PMCV_AH	PMCV_85	NA	Heart	Seawater	The Westfjords and Vesterålen
PX067500_Norway|2023-01-12	PMCV_P204_LV2007687978	PX067500	P204_LV2007687978	Norway	1/12/23	PMCV_AH	PMCV_85	NA	Heart	Seawater	The Westfjords and Vesterålen
PX067501_Norway|2023-01-12	PMCV_P205_LV2007687979	PX067501	P205_LV2007687979	Norway	1/12/23	PMCV_AH	PMCV_85	NA	Heart	Seawater	The Westfjords and Vesterålen
PX067502_Norway|2022-05-23	PMCV_P21_LV2007868256	PX067502	P21_LV2007868256	Norway	5/23/22	PMCV_L	PMCV_15	M5	Heart	Seawater	Ryfylke
PX067503_Norway|2022-06-07	PMCV_P22_LV2007864935	PX067503	P22_LV2007864935	Norway	6/7/22	PMCV_L	PMCV_16	M3	Heart	Seawater	Ryfylke
PX067504_Scotland|2023-01-20	PMCV_P223_LV3004203522	PX067504	P223_LV3004203522	Scotland	1/20/23	PMCV_P	PMCV_96	NA	Heart	Seawater	Shetland
PX067505_Norway|2023-01-02	PMCV_P227_LV2007838833	PX067505	P227_LV2007838833	Norway	1/2/23	PMCV_AK	PMCV_83	NA	Heart	Seawater	The Westfjords and Vesterålen
PX067506_Norway|2022-08-29	PMCV_P23_LV2007687564	PX067506	P23_LV2007687564	Norway	8/29/22	PMCV_L	PMCV_15	M8	Heart	Seawater	Ryfylke
PX067507_Norway|2023-01-29	PMCV_P234_LV2007942271	PX067507	P234_LV2007942271	Norway	1/29/23	PMCV_L	PMCV_16	NA	Heart	Seawater	Ryfylke
PX067508_Norway|2023-01-29	PMCV_P235_LV2007942270	PX067508	P235_LV2007942270	Norway	1/29/23	PMCV_L	PMCV_16	NA	Heart	Seawater	Ryfylke
PX067509_Norway|2023-01-29	PMCV_P237_LV2007942253	PX067509	P237_LV2007942253	Norway	1/29/23	PMCV_L	PMCV_16	NA	Heart	Seawater	Ryfylke
PX067510_Scotland|2023-01-30	PMCV_P238_LV3004202780	PX067510	P238_LV3004202780	Scotland	1/30/23	PMCV_P	PMCV_94	NA	Heart	Seawater	Shetland
PX067511_Scotland|2023-01-30	PMCV_P239_LV3004202788	PX067511	P239_LV3004202788	Scotland	1/30/23	PMCV_P	PMCV_94	NA	Heart	Seawater	Shetland
PX067512_Norway|2022-08-29	PMCV_P24_LV2007687574	PX067512	P24_LV2007687574	Norway	8/29/22	PMCV_L	PMCV_15	M10	Heart	Seawater	Ryfylke
PX067513_Scotland|2023-01-30	PMCV_P240_LV3004202790	PX067513	P240_LV3004202790	Scotland	1/30/23	PMCV_P	PMCV_94	NA	Heart	Seawater	Shetland
PX067514_Norway|2023-01-24	PMCV_P245_LV2008442490	PX067514	P245_LV2008442490	Norway	1/24/23	PMCV_AK	PMCV_83	NA	Heart	Seawater	The Westfjords and Vesterålen
PX067515_Norway|2023-02-02	PMCV_P246_LV2007845578	PX067515	P246_LV2007845578	Norway	2/2/23	PMCV_S	PMCV_53	NA	Heart	Seawater	Andøya to Senja
PX067516_Norway|2023-02-02	PMCV_P247_LV2007729225	PX067516	P247_LV2007729225	Norway	2/2/23	PMCV_S	PMCV_53	NA	Heart	Seawater	Andøya to Senja
PX067517_Norway|2023-02-02	PMCV_P248_LV2007729229	PX067517	P248_LV2007729229	Norway	2/2/23	PMCV_S	PMCV_53	NA	Heart	Seawater	Andøya to Senja
PX067518_Norway|2022-09-12	PMCV_P25_LV2007686508	PX067518	P25_LV2007686508	Norway	9/12/22	PMCV_L	PMCV_16	M3	Heart	Seawater	Ryfylke
PX067519_Norway|2022-09-07	PMCV_P26_LV2002902440	PX067519	P26_LV2002902440	Norway	9/7/22	PMCV_D	PMCV_17	M4	Heart	Seawater	Karmøy to Sotra
PX067520_Scotland|2023-02-14	PMCV_P263_LV3004233293	PX067520	P263_LV3004233293	Scotland	2/14/23	PMCV_P	PMCV_92	NA	Heart	Seawater	Shetland
PX067521_Scotland|2023-02-14	PMCV_P264_LV3004233305	PX067521	P264_LV3004233305	Scotland	2/14/23	PMCV_P	PMCV_91	NA	Heart	Seawater	Shetland
PX067522_Scotland|2023-02-14	PMCV_P265_LV3004233296	PX067522	P265_LV3004233296	Scotland	2/14/23	PMCV_P	PMCV_91	NA	Heart	Seawater	Shetland
PX067523_Norway|2023-02-14	PMCV_P268_LV2007834416	PX067523	P268_LV2007834416	Norway	2/14/23	PMCV_X	PMCV_54	NA	Heart	Seawater	Helgeland to Bodø
PX067524_Norway|2023-02-14	PMCV_P269_LV2007834418	PX067524	P269_LV2007834418	Norway	2/14/23	PMCV_X	PMCV_54	NA	Heart	Seawater	Helgeland to Bodø
PX067525_Norway|2022-09-07	PMCV_P27_LV2002902448	PX067525	P27_LV2002902448	Norway	9/7/22	PMCV_D	PMCV_17	M4	Heart	Seawater	Karmøy to Sotra
PX067526_Scotland|2023-02-21	PMCV_P274_LV3004201901	PX067526	P274_LV3004201901	Scotland	2/21/23	PMCV_AE	PMCV_98	NA	NA	Seawater	North West Scotland
PX067527_Scotland|2023-02-21	PMCV_P275_LV3004201899	PX067527	P275_LV3004201899	Scotland	2/21/23	PMCV_AE	PMCV_98	NA	NA	Seawater	North West Scotland
PX067528_Scotland|2023-02-21	PMCV_P276_LV3004201898	PX067528	P276_LV3004201898	Scotland	2/21/23	PMCV_AE	PMCV_98	NA	NA	Seawater	North West Scotland
PX067529_Scotland|2023-02-14	PMCV_P277_LV3004233093	PX067529	P277_LV3004233093	Scotland	2/14/23	PMCV_P	PMCV_34	NA	Heart	Seawater	Orkney
PX067530_Scotland|2023-02-14	PMCV_P278_LV3004233096	PX067530	P278_LV3004233096	Scotland	2/14/23	PMCV_P	PMCV_34	NA	Heart	Seawater	Orkney
PX067531_Scotland|2023-02-14	PMCV_P279_LV3004233098	PX067531	P279_LV3004233098	Scotland	2/14/23	PMCV_P	PMCV_34	NA	Heart	Seawater	Orkney
PX067532_Norway|2022-09-07	PMCV_P28_FR27977519	PX067532	P28_FR27977519	Norway	9/7/22	PMCV_D	PMCV_17	M7	Heart	Seawater	Karmøy to Sotra
PX067533_Norway|2023-02-23	PMCV_P280_LV2008427574	PX067533	P280_LV2008427574	Norway	2/23/23	PMCV_AA	PMCV_99	NA	Heart	Seawater	Nordhordaland to Stadt
PX067534_Norway|2023-02-23	PMCV_P281_LV2008427580	PX067534	P281_LV2008427580	Norway	2/23/23	PMCV_AA	PMCV_99	NA	Heart	Seawater	Nordhordaland to Stadt
PX067535_Scotland|2023-02-24	PMCV_P287_LV3004213856	PX067535	P287_LV3004213856	Scotland	2/24/23	PMCV_P	PMCV_65	NA	Heart	Seawater	Shetland
PX067536_Scotland|2023-02-24	PMCV_P288_LV3004213854	PX067536	P288_LV3004213854	Scotland	2/24/23	PMCV_P	PMCV_65	NA	Heart	Seawater	Shetland
PX067537_Scotland|2023-02-24	PMCV_P289_LV3004213849	PX067537	P289_LV3004213849	Scotland	2/24/23	PMCV_P	PMCV_65	NA	Heart	Seawater	Shetland
PX067538_Norway|2022-09-07	PMCV_P29_FR27977522	PX067538	P29_FR27977522	Norway	9/7/22	PMCV_D	PMCV_17	M7	Heart	Seawater	Karmøy to Sotra
PX067539_Scotland|2023-02-24	PMCV_P290_LV3004213850	PX067539	P290_LV3004213850	Scotland	2/24/23	PMCV_P	PMCV_65	NA	Heart	Seawater	Shetland
PX067540_Scotland|2023-02-22	PMCV_P291_332290658	PX067540	P291_332290658	Scotland	2/22/23	PMCV_P	PMCV_97	NA	NA	Seawater	Shetland
PX067541_Scotland|2023-02-22	PMCV_P293_332290655	PX067541	P293_332290655	Scotland	2/22/23	PMCV_P	PMCV_97	NA	NA	Seawater	Shetland
PX067542_Norway|2023-02-28	PMCV_P295_LV2008055357	PX067542	P295_LV2008055357	Norway	2/28/23	PMCV_AN	PMCV_84	NA	Heart	Seawater	Karmøy to Sotra
PX067543_Norway|2023-02-28	PMCV_P297_LV2008055360	PX067543	P297_LV2008055360	Norway	2/28/23	PMCV_AN	PMCV_84	NA	Heart	Seawater	Karmøy to Sotra
PX067544_Norway|2023-02-28	PMCV_P298_LV2008055361	PX067544	P298_LV2008055361	Norway	2/28/23	PMCV_AN	PMCV_84	NA	Heart	Seawater	Karmøy to Sotra
PX067545_Norway|2022-09-07	PMCV_P30_FR27977525	PX067545	P30_FR27977525	Norway	9/7/22	PMCV_D	PMCV_17	M10	Heart	Seawater	Karmøy to Sotra
PX067546_Norway|2023-02-09	PMCV_P303_LV2008432920	PX067546	P303_LV2008432920	Norway	2/9/23	PMCV_AK	PMCV_83	NA	Heart	Seawater	The Westfjords and Vesterålen
PX067547_Norway|2023-02-16	PMCV_P305_LV2008432935	PX067547	P305_LV2008432935	Norway	2/16/23	PMCV_AK	PMCV_83	NA	Heart	Seawater	The Westfjords and Vesterålen
PX067548_Norway|2022-09-07	PMCV_P31_FR27977526	PX067548	P31_FR27977526	Norway	9/7/22	PMCV_D	PMCV_17	M10	Heart	Seawater	Karmøy to Sotra
PX067549_Norway|2023-03-17	PMCV_P312_LV2008031545	PX067549	P312_LV2008031545	Norway	3/17/23	PMCV_AM	PMCV_86	NA	Heart	Seawater	Nordhordaland to Stadt
PX067550_Norway|2023-03-17	PMCV_P313_LV2008031547	PX067550	P313_LV2008031547	Norway	3/17/23	PMCV_AM	PMCV_86	NA	Heart	Seawater	Nordhordaland to Stadt
PX067551_Norway|2022-08-22	PMCV_P32_LV2007665220	PX067551	P32_LV2007665220	Norway	8/22/22	PMCV_M	PMCV_18	4 (9)	Heart	Seawater	Ryfylke
PX067552_Norway|2022-03-11	PMCV_P33_LV3004216803	PX067552	P33_LV3004216803	Norway	3/11/22	PMCV_N	PMCV_19	3	Heart	Seawater	Karmøy to Sotra
PX067553_Norway|2022-03-11	PMCV_P34_LV3004216804	PX067553	P34_LV3004216804	Norway	3/11/22	PMCV_N	PMCV_19	3	Heart	Seawater	Karmøy to Sotra
PX067554_Norway|2023-03-29	PMCV_P346_LV2007867227	PX067554	P346_LV2007867227	Norway	3/29/23	PMCV_AH	PMCV_74	NA	Heart	Seawater	Andøya to Senja
PX067555_Norway|2023-03-29	PMCV_P347_LV2007867228	PX067555	P347_LV2007867228	Norway	3/29/23	PMCV_AH	PMCV_74	NA	Heart	Seawater	Andøya to Senja
PX067556_Norway|2023-03-29	PMCV_P348_LV2007867229	PX067556	P348_LV2007867229	Norway	3/29/23	PMCV_AH	PMCV_74	NA	Heart	Seawater	Andøya to Senja
PX067557_Norway|2022-03-18	PMCV_P35_LV3003558973	PX067557	P35_LV3003558973	Norway	3/18/22	PMCV_N	PMCV_21	M3	Heart	Seawater	Karmøy to Sotra
PX067558_Norway|2023-03-20	PMCV_P352_LV2008434047	PX067558	P352_LV2008434047	Norway	3/20/23	PMCV_AK	PMCV_83	NA	Heart	Seawater	The Westfjords and Vesterålen
PX067559_Norway|2023-03-17	PMCV_P353_LV2008434050	PX067559	P353_LV2008434050	Norway	3/17/23	PMCV_AK	PMCV_83	NA	Heart	Seawater	The Westfjords and Vesterålen
PX067560_Norway|2023-03-30	PMCV_P355_LV2008050444	PX067560	P355_LV2008050444	Norway	3/30/23	PMCV_O	PMCV_81	NA	Heart	Seawater	Karmøy to Sotra
PX067561_Norway|2023-03-30	PMCV_P356_LV2008050442	PX067561	P356_LV2008050442	Norway	3/30/23	PMCV_O	PMCV_81	NA	Heart	Seawater	Karmøy to Sotra
PX067562_Norway|2022-03-18	PMCV_P36_LV3003558979	PX067562	P36_LV3003558979	Norway	3/18/22	PMCV_N	PMCV_21	M3	Heart	Seawater	Karmøy to Sotra
PX067563_Norway|2023-04-18	PMCV_P366_LV2008012099	PX067563	P366_LV2008012099	Norway	4/18/23	PMCV_G	PMCV_82	NA	Heart	Seawater	Andøya to Senja
PX067564_Norway|2023-04-18	PMCV_P367_LV2008012100	PX067564	P367_LV2008012100	Norway	4/18/23	PMCV_G	PMCV_82	NA	Heart	Seawater	Andøya to Senja
PX067565_Norway|2022-03-29	PMCV_P37_LV3004217423	PX067565	P37_LV3004217423	Norway	3/29/22	PMCV_N	PMCV_22	M5	Heart	Seawater	Ryfylke
PX067566_Norway|2023-04-26	PMCV_P372_LV2007824400	PX067566	P372_LV2007824400	Norway	4/26/23	PMCV_AL	PMCV_79	NA	Heart	Seawater	Nordhordaland to Stadt
PX067567_Norway|2023-04-26	PMCV_P373_LV2007824691	PX067567	P373_LV2007824691	Norway	4/26/23	PMCV_AL	PMCV_79	NA	Heart	Seawater	Nordhordaland to Stadt
PX067568_Norway|2022-04-25	PMCV_P38_LV3003551921	PX067568	P38_LV3003551921	Norway	4/25/22	PMCV_N	PMCV_22	M6	Heart	Seawater	Ryfylke
PX067569_Norway|2023-04-21	PMCV_P383_LV2007920704	PX067569	P383_LV2007920704	Norway	4/21/23	PMCV_AC	PMCV_76	NA	Heart	Seawater	Nordhordaland to Stadt
PX067570_Norway|2023-04-21	PMCV_P384_LV2007920711	PX067570	P384_LV2007920711	Norway	4/21/23	PMCV_AC	PMCV_76	NA	Heart	Seawater	Nordhordaland to Stadt
PX067571_Norway|2023-04-21	PMCV_P385_LV2007920717	PX067571	P385_LV2007920717	Norway	4/21/23	PMCV_AC	PMCV_76	NA	Heart	Seawater	Nordhordaland to Stadt
PX067572_Norway|2023-04-27	PMCV_P386_LV2008409285	PX067572	P386_LV2008409285	Norway	4/27/23	PMCV_AJ	PMCV_80	NA	Heart	Seawater	Karmøy to Sotra
PX067573_Norway|2023-04-27	PMCV_P388_LV2008409287	PX067573	P388_LV2008409287	Norway	4/27/23	PMCV_AJ	PMCV_80	NA	Heart	Seawater	Karmøy to Sotra
PX067574_Norway|2023-04-27	PMCV_P389_LV2008409298	PX067574	P389_LV2008409298	Norway	4/27/23	PMCV_AJ	PMCV_80	NA	Heart	Seawater	Karmøy to Sotra
PX067575_Norway|2022-06-13	PMCV_P39_LV3004204955	PX067575	P39_LV3004204955	Norway	6/13/22	PMCV_N	PMCV_21	M3	Heart	Seawater	Karmøy to Sotra
PX067576_Norway|2023-05-04	PMCV_P395_LV2007843905	PX067576	P395_LV2007843905	Norway	5/4/23	PMCV_X	PMCV_54	NA	Heart	Seawater	Helgeland to Bodø
PX067577_Norway|2023-05-02	PMCV_P396_LV2007843757	PX067577	P396_LV2007843757	Norway	5/2/23	PMCV_K	PMCV_75	NA	Heart	Seawater	Karmøy to Sotra
PX067578_Norway|2023-05-10	PMCV_P398_LV2008422618	PX067578	P398_LV2008422618	Norway	5/10/23	PMCV_N	PMCV_77	NA	Heart	Seawater	Karmøy to Sotra
PX067579_Norway|2023-05-10	PMCV_P399_LV2008422619	PX067579	P399_LV2008422619	Norway	5/10/23	PMCV_N	PMCV_77	NA	Heart	Seawater	Karmøy to Sotra
PX067580_Norway|2022-06-13	PMCV_P40_LV3004204957	PX067580	P40_LV3004204957	Norway	6/13/22	PMCV_N	PMCV_21	M3	Heart	Seawater	Karmøy to Sotra
PX067581_Norway|2023-05-11	PMCV_P407_LV2008031237	PX067581	P407_LV2008031237	Norway	5/11/23	PMCV_AC	PMCV_78	NA	Heart	Seawater	Karmøy to Sotra
PX067582_Norway|2023-05-11	PMCV_P408_LV2008031241	PX067582	P408_LV2008031241	Norway	5/11/23	PMCV_AC	PMCV_78	NA	Heart	Seawater	Karmøy to Sotra
PX067583_Norway|2023-05-11	PMCV_P409_LV2008031235	PX067583	P409_LV2008031235	Norway	5/11/23	PMCV_AC	PMCV_78	NA	Heart	Seawater	Karmøy to Sotra
PX067584_Norway|2022-06-13	PMCV_P41_LV3004204966	PX067584	P41_LV3004204966	Norway	6/13/22	PMCV_N	PMCV_21	M5	Heart	Seawater	Karmøy to Sotra
PX067585_Norway|2023-05-09	PMCV_P411_LV2008392298	PX067585	P411_LV2008392298	Norway	5/9/23	PMCV_K	PMCV_17	NA	Heart	Seawater	Karmøy to Sotra
PX067586_Norway|2023-05-09	PMCV_P412_LV2008392299	PX067586	P412_LV2008392299	Norway	5/9/23	PMCV_K	PMCV_17	NA	Heart	Seawater	Karmøy to Sotra
PX067587_Norway|2023-05-09	PMCV_P413_LV2008392300	PX067587	P413_LV2008392300	Norway	5/9/23	PMCV_K	PMCV_17	NA	Heart	Seawater	Karmøy to Sotra
PX067588_Norway|2023-05-16	PMCV_P419_LV2007829641	PX067588	P419_LV2007829641	Norway	5/16/23	PMCV_F	PMCV_8	NA	Heart	Seawater	Karmøy to Sotra
PX067589_Norway|2022-06-20	PMCV_P42_LV3004229822	PX067589	P42_LV3004229822	Norway	6/20/22	PMCV_N	PMCV_23	1	Heart	Seawater	Karmøy to Sotra
PX067590_Norway|2023-05-16	PMCV_P421_LV2007829657	PX067590	P421_LV2007829657	Norway	5/16/23	PMCV_F	PMCV_8	NA	Heart	Seawater	Karmøy to Sotra
PX067591_Norway|2023-05-16	PMCV_P422_LV2007829656	PX067591	P422_LV2007829656	Norway	5/16/23	PMCV_F	PMCV_8	NA	Heart	Seawater	Karmøy to Sotra
PX067592_Norway|2022-06-20	PMCV_P43_LV3004229827	PX067592	P43_LV3004229827	Norway	6/20/22	PMCV_N	PMCV_23	3	Heart	Seawater	Karmøy to Sotra
PX067593_Norway|2023-01-12	PMCV_P430_LV2003162786	PX067593	P430_LV2003162786	Norway	1/12/23	PMCV_AD	PMCV_72	NA	Heart	Seawater	Nord-Trøndelag with Bindal
PX067594_Norway|2023-01-12	PMCV_P431_LV2003162788	PX067594	P431_LV2003162788	Norway	1/12/23	PMCV_AD	PMCV_72	NA	Heart	Seawater	Nord-Trøndelag with Bindal
PX067595_Norway|2023-01-20	PMCV_P436_FR29694945	PX067595	P436_FR29694945	Norway	1/20/23	PMCV_AD	PMCV_72	NA	Heart	Seawater	Nord-Trøndelag with Bindal
PX067596_Norway|2022-07-20	PMCV_P44_LV2007865426	PX067596	P44_LV2007865426	Norway	7/20/22	PMCV_N	PMCV_23	2	Heart	Seawater	Karmøy to Sotra
PX067597_Norway|2023-03-30	PMCV_P441_LV2008434110	PX067597	P441_LV2008434110	Norway	3/30/23	PMCV_A	PMCV_84	NA	Heart	Seawater	Nordmøre and Sør-Trøndelag
PX067598_Norway|2023-03-30	PMCV_P442_LV2008434112	PX067598	P442_LV2008434112	Norway	3/30/23	PMCV_A	PMCV_84	NA	Heart	Seawater	Nordmøre and Sør-Trøndelag
PX067599_Norway|2023-03-30	PMCV_P444_LV2008434114	PX067599	P444_LV2008434114	Norway	3/30/23	PMCV_A	PMCV_84	NA	Heart	Seawater	Nordmøre and Sør-Trøndelag
PX067600_Norway|2023-05-27	PMCV_P449_LV2008001562	PX067600	P449_LV2008001562	Norway	5/27/23	PMCV_AG	PMCV_73	NA	Heart	Seawater	Nord-Trøndelag with Bindal
PX067601_Norway|2022-07-20	PMCV_P45_LV2007865433	PX067601	P45_LV2007865433	Norway	7/20/22	PMCV_N	PMCV_23	3	Heart	Seawater	Karmøy to Sotra
PX067602_Norway|2023-05-27	PMCV_P450_LV2008001580	PX067602	P450_LV2008001580	Norway	5/27/23	PMCV_AG	PMCV_73	NA	Heart	Seawater	Nord-Trøndelag with Bindal
PX067603_Norway|2023-05-27	PMCV_P451_LV2008001581	PX067603	P451_LV2008001581	Norway	5/27/23	PMCV_AG	PMCV_73	NA	Heart	Seawater	Nord-Trøndelag with Bindal
PX067604_Scotland|2016-01-27	PMCV_P452_G1059	PX067604	P452_G1059	Scotland	1/27/16	1	26	NA	Kidney and Heart	Seawater	Shetland
PX067605_Scotland|2016-06-28	PMCV_P453_G1172	PX067605	P453_G1172	Scotland	6/28/16	1	20	NA	Kidney and Heart	Seawater	Shetland
PX067606_Scotland|2016-11-23	PMCV_P454_G1382	PX067606	P454_G1382	Scotland	11/23/16	1	9	NA	Kidney and Heart	Seawater	Shetland
PX067607_Scotland|2017-08-11	PMCV_P455_G1597	PX067607	P455_G1597	Scotland	8/11/17	1	23	NA	Kidney and Heart	Seawater	Shetland
PX067608_Scotland|2017-05-12	PMCV_P456_G1633	PX067608	P456_G1633	Scotland	5/12/17	4	10	NA	Kidney and Heart	Seawater	South West Scotland
PX067609_Scotland|2018-09-13	PMCV_P457_G2106	PX067609	P457_G2106	Scotland	9/13/18	1	22	NA	Kidney and Heart	Seawater	Western Isles
PX067610_Scotland|2019-12-08	PMCV_P458_G2260	PX067610	P458_G2260	Scotland	12/8/19	5	4	NA	Kidney and Heart	Seawater	North West Scotland
PX067611_Scotland|2019-10-29	PMCV_P459_G2318	PX067611	P459_G2318	Scotland	10/29/19	5	28	NA	Kidney and Heart	Seawater	Western Isles
PX067612_Norway|2022-07-22	PMCV_P46_LV3004232983	PX067612	P46_LV3004232983	Norway	7/22/22	PMCV_N	PMCV_22	M5	Heart	Seawater	Ryfylke
PX067613_Scotland|2021-06-05	PMCV_P460_G2497	PX067613	P460_G2497	Scotland	6/5/21	4	33	NA	Kidney and Heart	Seawater	North West Scotland
PX067614_Scotland|2021-10-11	PMCV_P461_G2562	PX067614	P461_G2562	Scotland	10/11/21	2	24	NA	Kidney and Heart	Seawater	South West Scotland
PX067615_Scotland|2022-04-29	PMCV_P462_G2578	PX067615	P462_G2578	Scotland	4/29/22	1	26	NA	Kidney and Heart	Seawater	Shetland
PX067616_Scotland|2022-04-29	PMCV_P463_G2587	PX067616	P463_G2587	Scotland	4/29/22	1	26	NA	Kidney and Heart	Seawater	Shetland
PX067617_Scotland|2022-07-27	PMCV_P464_G2621	PX067617	P464_G2621	Scotland	7/27/22	4	34	NA	Kidney and Heart	Seawater	Western Isles
PX067618_Scotland|2022-07-26	PMCV_P465_G2624	PX067618	P465_G2624	Scotland	7/26/22	5	29	NA	Kidney and Heart	Seawater	Western Isles
PX067619_Scotland|2022-05-31	PMCV_P466_G2701	PX067619	P466_G2701	Scotland	5/31/22	5	30	NA	Kidney and Heart	Seawater	Western Isles
PX067620_Scotland|2022-05-31	PMCV_P467_G2702	PX067620	P467_G2702	Scotland	5/31/22	5	30	NA	Kidney and Heart	Seawater	Western Isles
PX067621_Scotland|2022-09-07	PMCV_P468_G2703	PX067621	P468_G2703	Scotland	9/7/22	5	31	NA	Kidney and Heart	Seawater	Western Isles
PX067622_Scotland|2022-09-07	PMCV_P469_G2704	PX067622	P469_G2704	Scotland	9/7/22	5	31	NA	Kidney and Heart	Seawater	Western Isles
PX067623_Norway|2022-07-22	PMCV_P47_LV3004232986	PX067623	P47_LV3004232986	Norway	7/22/22	PMCV_N	PMCV_22	M6	Heart	Seawater	Ryfylke
PX067624_Scotland|2022-09-07	PMCV_P470_G2705	PX067624	P470_G2705	Scotland	9/7/22	5	31	NA	Kidney and Heart	Seawater	Western Isles
PX067625_Scotland|2022-10-19	PMCV_P471_G2706	PX067625	P471_G2706	Scotland	10/19/22	4	13	NA	Kidney and Heart	Seawater	Western Isles
PX067626_Scotland|2022-10-19	PMCV_P472_G2707	PX067626	P472_G2707	Scotland	10/19/22	4	13	NA	Kidney and Heart	Seawater	Western Isles
PX067627_Scotland|2022-10-19	PMCV_P473_G2708	PX067627	P473_G2708	Scotland	10/19/22	4	13	NA	Kidney and Heart	Seawater	Western Isles
PX067628_Norway|2022-06-05	PMCV_P48_LV2002884971	PX067628	P48_LV2002884971	Norway	6/5/22	PMCV_H	PMCV_24	9	Heart	Seawater	The Westfjords and Vesterålen
PX067629_Norway|2022-06-05	PMCV_P49_LV2002884973	PX067629	P49_LV2002884973	Norway	6/5/22	PMCV_H	PMCV_24	9	Heart	Seawater	The Westfjords and Vesterålen
PX067630_Norway|2022-07-13	PMCV_P50_LV3004206130	PX067630	P50_LV3004206130	Norway	7/13/22	PMCV_H	PMCV_25	Merd 9	Heart	Seawater	The Westfjords and Vesterålen
PX067631_Scotland|2023-10-23	PMCV_P500_4392	PX067631	P500_4392	Scotland	10/23/23	PMCV_AO	PMCV_100	NA	NA	Seawater	North West Scotland
PX067632_Scotland|2023-10-23	PMCV_P501_4385	PX067632	P501_4385	Scotland	10/23/23	PMCV_AO	PMCV_100	NA	NA	Seawater	North West Scotland
PX067633_Scotland|2023-10-04	PMCV_P502_4338	PX067633	P502_4338	Scotland	10/4/23	PMCV_AO	PMCV_100	NA	NA	Seawater	North West Scotland
PX067634_Scotland|2023-10-04	PMCV_P503_4142	PX067634	P503_4142	Scotland	10/4/23	PMCV_AO	PMCV_100	NA	NA	Seawater	North West Scotland
PX067635_Scotland|2023-11-03	PMCV_P504_6508	PX067635	P504_6508	Scotland	11/3/23	PMCV_AP	PMCV_101	NA	NA	Freshwater	North West Scotland
PX067636_Scotland|2023-11-03	PMCV_P505_6515	PX067636	P505_6515	Scotland	11/3/23	PMCV_AP	PMCV_101	NA	NA	Freshwater	North West Scotland
PX067637_Scotland|2023-11-03	PMCV_P506_6506	PX067637	P506_6506	Scotland	11/3/23	PMCV_AP	PMCV_101	NA	NA	Freshwater	North West Scotland
PX067638_Scotland|2023-11-03	PMCV_P507_6513	PX067638	P507_6513	Scotland	11/3/23	PMCV_AP	PMCV_101	NA	NA	Freshwater	North West Scotland
PX067639_Scotland|2023-11-03	PMCV_P508_3504	PX067639	P508_3504	Scotland	11/3/23	PMCV_AP	PMCV_101	NA	NA	Freshwater	North West Scotland
PX067640_Norway|2022-07-13	PMCV_P51_LV3004206134	PX067640	P51_LV3004206134	Norway	7/13/22	PMCV_H	PMCV_25	Merd 9	Heart	Seawater	The Westfjords and Vesterålen
PX067641_Norway|2022-08-02	PMCV_P52_LV2007868445	PX067641	P52_LV2007868445	Norway	8/2/22	PMCV_H	PMCV_26	Merd 3	Heart	Seawater	The Westfjords and Vesterålen
PX067642_Scotland|2023-12-07	PMCV_P525_2114966600	PX067642	P525_2114966600	Scotland	12/7/23	PMCV_AP	PMCV_101	NA	Heart	Freshwater	North West Scotland
PX067643_Scotland|2023-12-07	PMCV_P526_2114966678	PX067643	P526_2114966678	Scotland	12/7/23	PMCV_AP	PMCV_101	NA	Heart	Freshwater	North West Scotland
PX067644_Scotland|2024-03-12	PMCV_P529_2114973932	PX067644	P529_2114973932	Scotland	3/12/24	PMCV_AP	PMCV_103	NA	Heart	Seawater	North West Scotland
PX067645_Norway|2022-08-02	PMCV_P53_LV2007868453	PX067645	P53_LV2007868453	Norway	8/2/22	PMCV_H	PMCV_26	Merd 3	Heart	Seawater	The Westfjords and Vesterålen
PX067646_Scotland|2024-05-07	PMCV_P530_3547965028	PX067646	P530_3547965028	Scotland	5/7/24	PMCV_AP	PMCV_102	NA	Heart	Seawater	North West Scotland
PX067647_Scotland|2024-05-07	PMCV_P531_3547965003	PX067647	P531_3547965003	Scotland	5/7/24	PMCV_AP	PMCV_102	NA	Heart	Seawater	North West Scotland
PX067648_Scotland|2024-06-04	PMCV_P533_3547975368	PX067648	P533_3547975368	Scotland	6/4/24	PMCV_AP	PMCV_102	NA	Heart	Seawater	North West Scotland
PX067649_Scotland|2024-06-04	PMCV_P534_3547994459	PX067649	P534_3547994459	Scotland	6/4/24	PMCV_AP	PMCV_102	NA	Heart	Seawater	North West Scotland
PX067650_Norway|2020	PMCV_P54_ALV801	PX067650	P54_ALV801	Norway	2020	NA	NA	NA	NA	Seawater	NA
PX067651_Norway|2012	PMCV_P55_ALV802	PX067651	P55_ALV802	Norway	2012	NA	NA	NA	NA	Seawater	NA
PX067652_Norway|2012	PMCV_P56	PX067652	P56	Norway	2012	NA	NA	NA	NA	Seawater	NA
PX067653_Norway|2014	PMCV_P57	PX067653	P57	Norway	2014	NA	NA	NA	NA	Seawater	NA
PX067654_Norway|2019	PMCV_P60_AL V1273 Heart	PX067654	P60_AL V1273 Heart	Norway	2019	NA	NA	NA	NA	Seawater	NA
PX067655_Norway|2022-07-29	PMCV_P62_LV2007663952	PX067655	P62_LV2007663952	Norway	7/29/22	PMCV_O	PMCV_33	NA	Heart	Seawater	Karmøy to Sotra
PX067656_Scotland|2022-08-01	PMCV_P63_LV3004230258	PX067656	P63_LV3004230258	Scotland	8/1/22	PMCV_P	PMCV_34	NA	Heart	Seawater	Orkney
PX067657_Scotland|2022-08-01	PMCV_P64_LV3004230260	PX067657	P64_LV3004230260	Scotland	8/1/22	PMCV_P	PMCV_34	NA	Heart	Seawater	Orkney
PX067658_Scotland|2022-08-01	PMCV_P65_LV2007803651	PX067658	P65_LV2007803651	Scotland	8/1/22	PMCV_P	PMCV_35	NA	Heart	Seawater	Orkney
PX067659_Scotland|2022-08-01	PMCV_P66_LV2007803652	PX067659	P66_LV2007803652	Scotland	8/1/22	PMCV_P	PMCV_35	NA	Heart	Seawater	Orkney
PX067660_Scotland|2022-08-02	PMCV_P67_LV3004212796	PX067660	P67_LV3004212796	Scotland	8/2/22	PMCV_P	PMCV_36	NA	Heart	Seawater	Shetland
PX067661_Scotland|2022-08-02	PMCV_P68_LV3004212800	PX067661	P68_LV3004212800	Scotland	8/2/22	PMCV_P	PMCV_36	NA	Heart	Seawater	Shetland
PX067662_Scotland|2022-08-08	PMCV_P69_LV3004212791	PX067662	P69_LV3004212791	Scotland	8/8/22	PMCV_P	PMCV_37	NA	Heart	Seawater	Shetland
PX067663_Scotland|2022-08-08	PMCV_P70_LV3004212790	PX067663	P70_LV3004212790	Scotland	8/8/22	PMCV_P	PMCV_37	NA	Heart	Seawater	Shetland
PX067664_Scotland|2022-08-08	PMCV_P71_LV3004212787	PX067664	P71_LV3004212787	Scotland	8/8/22	PMCV_P	PMCV_37	NA	Heart	Seawater	Shetland
PX067665_Norway|2022-08-17	PMCV_P72_LV2007820862	PX067665	P72_LV2007820862	Norway	8/17/22	PMCV_Q	PMCV_38	NA	Heart	Seawater	Nordhordaland to Stadt
PX067666_Norway|2022-08-17	PMCV_P73_LV2007820860	PX067666	P73_LV2007820860	Norway	8/17/22	PMCV_Q	PMCV_38	NA	Heart	Seawater	Nordhordaland to Stadt
PX067667_Norway|2022-08-17	PMCV_P74_LV2007820863	PX067667	P74_LV2007820863	Norway	8/17/22	PMCV_Q	PMCV_38	NA	Heart	Seawater	Nordhordaland to Stadt
PX067668_Norway|2022-08-24	PMCV_P76_LV2003055742	PX067668	P76_LV2003055742	Norway	8/24/22	PMCV_R	PMCV_39	3	Heart	Seawater	Nordhordaland to Stadt
PX067669_Norway|2022-08-24	PMCV_P77_LV2003055744	PX067669	P77_LV2003055744	Norway	8/24/22	PMCV_R	PMCV_39	3	Heart	Seawater	Nordhordaland to Stadt
PX067670_Norway|2022-08-30	PMCV_P78_LV2007817874	PX067670	P78_LV2007817874	Norway	8/30/22	PMCV_S	PMCV_41	NA	Heart	Seawater	Andøya to Senja
PX067671_Norway|2022-08-30	PMCV_P79_LV2007817880	PX067671	P79_LV2007817880	Norway	8/30/22	PMCV_S	PMCV_41	M1	Heart	Seawater	Andøya to Senja
PX067672_Norway|2022-08-31	PMCV_P80_LV2007945292	PX067672	P80_LV2007945292	Norway	8/31/22	PMCV_T	PMCV_42	NA	Heart	Seawater	Nordhordaland to Stadt
PX067673_Norway|2022-08-31	PMCV_P81_LV2007945293	PX067673	P81_LV2007945293	Norway	8/31/22	PMCV_T	PMCV_42	NA	Heart	Seawater	Nordhordaland to Stadt
PX067674_Norway|2022-08-31	PMCV_P82_LV2007945294	PX067674	P82_LV2007945294	Norway	8/31/22	PMCV_T	PMCV_42	NA	Heart	Seawater	Nordhordaland to Stadt
PX067675_Norway|2022-08-31	PMCV_P83_LV2007945296	PX067675	P83_LV2007945296	Norway	8/31/22	PMCV_T	PMCV_42	NA	Heart	Seawater	Nordhordaland to Stadt
PX067676_Norway|2022-08-31	PMCV_P84_LV2007945312	PX067676	P84_LV2007945312	Norway	8/31/22	PMCV_T	PMCV_42	NA	Heart	Seawater	Nordhordaland to Stadt
PX067677_Scotland|2022-09-01	PMCV_P85_LV3004211316	PX067677	P85_LV3004211316	Scotland	9/1/22	PMCV_P	PMCV_43	NA	Heart	Seawater	South West Scotland
PX067678_Scotland|2022-09-01	PMCV_P86_LV2003162040	PX067678	P86_LV2003162040	Scotland	9/1/22	PMCV_P	PMCV_43	NA	Heart	Seawater	South West Scotland
PX067679_Scotland|2022-09-07	PMCV_P87_LV2003094872	PX067679	P87_LV2003094872	Scotland	9/7/22	PMCV_P	PMCV_44	C4	Heart	Seawater	South West Scotland
PX067680_Scotland|2022-09-07	PMCV_P88_LV2003094846	PX067680	P88_LV2003094846	Scotland	9/7/22	PMCV_P	PMCV_44	C8	Heart	Seawater	South West Scotland
PX067681_Scotland|2022-09-07	PMCV_P89_LV2003094847	PX067681	P89_LV2003094847	Scotland	9/7/22	PMCV_P	PMCV_44	C8	Heart	Seawater	South West Scotland
PX067682_Norway|2022-09-15	PMCV_P90_LV3004171427	PX067682	P90_LV3004171427	Norway	9/15/22	PMCV_Q	PMCV_45	NA	Heart	Seawater	Nordhordaland to Stadt
PX067683_Norway|2022-09-15	PMCV_P91_LV3004171428	PX067683	P91_LV3004171428	Norway	9/15/22	PMCV_Q	PMCV_45	NA	Heart	Seawater	Nordhordaland to Stadt
PX067684_Norway|2022-09-15	PMCV_P92_LV3004171429	PX067684	P92_LV3004171429	Norway	9/15/22	PMCV_Q	PMCV_45	NA	Heart	Seawater	Nordhordaland to Stadt
PX067685_Norway|2022-09-15	PMCV_P93_LV3004171430	PX067685	P93_LV3004171430	Norway	9/15/22	PMCV_Q	PMCV_45	NA	Heart	Seawater	Nordhordaland to Stadt
PX067686_Norway|2022-09-23	PMCV_P94_LV2007697830	PX067686	P94_LV2007697830	Norway	9/23/22	PMCV_U	PMCV_46	NA	Heart	Seawater	Karmøy to Sotra
PX067687_Norway|2022-09-23	PMCV_P95_LV2007697867	PX067687	P95_LV2007697867	Norway	9/23/22	PMCV_U	PMCV_46	NA	Heart	Seawater	Karmøy to Sotra
PX067688_Norway|2022-09-23	PMCV_P96_LV2007697869	PX067688	P96_LV2007697869	Norway	9/23/22	PMCV_U	PMCV_46	NA	Heart	Seawater	Karmøy to Sotra
PX067689_Norway|2022-09-27	PMCV_P97_LV3004167423	PX067689	P97_LV3004167423	Norway	9/27/22	PMCV_V	PMCV_47	M08	Heart	Seawater	Kvaløya to Loppa
PX067690_Norway|2022-09-27	PMCV_P98_LV3004167424	PX067690	P98_LV3004167424	Norway	9/27/22	PMCV_V	PMCV_47	M08	Heart	Seawater	Kvaløya to Loppa
PX067691_Norway|2022-09-27	PMCV_P99_LV3004167427	PX067691	P99_LV3004167427	Norway	9/27/22	PMCV_V	PMCV_47	M05	Heart	Seawater	Kvaløya to Loppa
PX067692_Norway|2023-05-30	PMCV_PV102_LV2008011244	PX067692	PV102_LV2008011244	Norway	5/30/23	PMCV_N	PMCV_64	M6	NA	Seawater	Karmøy to Sotra
PX067693_Norway|2023-04-19	PMCV_PV103_LV2008418030	PX067693	PV103_LV2008418030	Norway	4/19/23	PMCV_F	PMCV_V13	5	NA	Seawater	Karmøy to Sotra
PX067694_Norway|2023-06-05	PMCV_PV105_LV2008388178	PX067694	PV105_LV2008388178	Norway	6/5/23	PMCV_F	PMCV_8	NA	NA	Seawater	Karmøy to Sotra
PX067695_Norway|2023-04-19	PMCV_PV115_LV2008418032	PX067695	PV115_LV2008418032	Norway	4/19/23	PMCV_F	PMCV_V13	5	NA	Seawater	Karmøy to Sotra
PX067696_Norway|2014-10-28	PMCV_PV131_FR06315222	PX067696	PV131_FR06315222	Norway	10/28/14	PMCV_M	PMCV_V4	NA	NA	Seawater	Ryfylke
PX067697_Norway|2023-08-03	PMCV_PV193_PAT700664941	PX067697	PV193_PAT700664941	Norway	8/3/23	PMCV_VAI	PMCV_V37	M1	Heart	Seawater	Karmøy to Sotra
PX067698_Norway|2023-07-12	PMCV_PV197_LV2008832831	PX067698	PV197_LV2008832831	Norway	7/12/23	PMCV_VD	PMCV_V32	M5	Heart	Seawater	Karmøy to Sotra
PX067699_Norway|2020-05-07	PMCV_PV206_FR23095268	PX067699	PV206_FR23095268	Norway	5/7/20	PMCV_VH	PMCV_V28	4	Heart	Seawater	Karmøy to Sotra
PX067700_Norway|2018-12-10	PMCV_PV230_FR20200123	PX067700	PV230_FR20200123	Norway	12/10/18	PMCV_VE	PMCV_V24	NA	Heart	Seawater	Stadt to Hustadvika
PX067701_Norway|2019-11-06	PMCV_PV42_FR17912132	PX067701	PV42_FR17912132	Norway	11/6/19	PMCV_N	PMCV_V2	6	NA	Seawater	Ryfylke
PX067702_Norway|2023-01-04	PMCV_PV66_LV2008013649	PX067702	PV66_LV2008013649	Norway	1/4/23	PMCV_M	PMCV_V4	Cage 3, 4 and 5	NA	Seawater	Ryfylke
PX067703_Norway|2023-01-04	PMCV_PV68_LV2008013651	PX067703	PV68_LV2008013651	Norway	1/4/23	PMCV_M	PMCV_V4	Cage 3, 4 and 5	NA	Seawater	Ryfylke
PX067704_Norway|2023-06-05	PMCV_PV97_LV2008388172	PX067704	PV97_LV2008388172	Norway	6/5/23	PMCV_F	PMCV_8	NA	NA	Seawater	Karmøy to Sotra
PX067705_Norway|2023-06-05	PMCV_PV99_LV2008388174	PX067705	PV99_LV2008388174	Norway	6/5/23	PMCV_F	PMCV_8	NA	NA	Seawater	Karmøy to Sotra
