# Supplementary material for: Molecular epidemiology and multi-scale drivers of piscine myocarditis virus dispersal in salmon aquaculture
Source: Virus Evol. 2026 Mar 28;12(1):veag020. doi: 10.1093/ve/veag020 (PMC13100901; doi:10.1093/ve/veag020)
Supplement: Supplementary_materials_veag020 [file supplementary_materials_veag020.zip › Supplementary materials/Table S6 TMRCA of PMCV at each farm_MZ.csv]

RVC_Site	tMRCA for PMCV from this farm	Seqeunces from this farm form monophyletic clade with tMRCA <2 years?	Earliest sampling date	Latest sampling date	Were sequences sampled at the same date?	Sampling Interval days
PMCV_91	11/9/96	No	2/14/23	2/14/23	Yes	0
PMCV_65	11/9/96	No	12/14/22	2/24/23	No	72
PMCV_62	11/9/96	No	11/22/22	11/22/22	Yes	0
PMCV_56	11/9/96	No	10/28/22	12/9/22	No	42
PMCV_34	11/9/96	No	8/1/22	2/14/23	No	197
PMCV_22	11/9/96	No	3/29/22	7/22/22	No	115
PMCV_16	11/9/96	No	6/7/22	1/29/23	No	236
PMCV_15	11/9/96	No	5/23/22	8/29/22	No	98
PMCV_14	11/9/96	No	9/9/22	10/26/22	No	47
26	11/9/96	No	1/27/16	4/29/22	No	2284
PMCV_97	4/12/02	No	2/22/23	2/22/23	Yes	0
PMCV_83	10/13/04	No	1/2/23	3/20/23	No	77
PMCV_69	10/13/04	No	1/21/22	2/28/22	No	38
PMCV_53	10/13/04	No	10/21/22	2/2/23	No	104
PMCV_57	8/7/05	No	11/2/22	11/2/22	Yes	0
PMCV_84	3/29/06	No	2/28/23	3/30/23	No	30
PMCV_37	10/18/06	No	8/8/22	8/8/22	Yes	0
PMCV_86	11/26/08	No	3/17/23	3/17/23	Yes	0
PMCV_72	11/26/08	No	1/12/23	1/20/23	No	8
PMCV_68	7/14/09	No	1/18/22	2/22/22	No	35
PMCV_63	7/14/09	No	11/29/22	11/29/22	Yes	0
PMCV_55	7/14/09	No	10/27/22	10/27/22	Yes	0
PMCV_54	7/14/09	No	10/27/22	5/4/23	No	189
PMCV_51	7/14/09	No	10/17/22	12/22/22	No	66
PMCV_49	7/14/09	No	10/10/22	10/10/22	Yes	0
PMCV_41	7/14/09	No	8/30/22	8/30/22	Yes	0
PMCV_17	7/14/09	No	9/7/22	5/9/23	No	244
PMCV_81	5/15/11	No	3/30/23	3/30/23	Yes	0
PMCV_80	5/15/11	No	4/27/23	4/27/23	Yes	0
PMCV_8	5/15/11	No	5/16/23	6/5/23	No	20
PMCV_76	5/15/11	No	4/21/23	4/21/23	Yes	0
PMCV_45	5/15/11	No	9/15/22	9/15/22	Yes	0
PMCV_42	5/15/11	No	8/31/22	8/31/22	Yes	0
PMCV_23	5/15/11	No	6/20/22	7/20/22	No	30
PMCV_21	5/15/11	No	3/18/22	6/13/22	No	87
PMCV_19	5/15/11	No	3/11/22	3/11/22	Yes	0
PMCV_V14	3/24/12	No	10/28/14	1/4/23	No	2990
PMCV_58	1/17/13	No	11/10/22	11/10/22	Yes	0
PMCV_50	1/17/13	No	10/11/22	10/11/22	Yes	0
PMCV_46	1/17/13	No	9/23/22	9/23/22	Yes	0
PMCV_64	12/12/13	No	12/2/22	5/30/23	No	179
PMCV_61	12/12/13	No	11/18/22	11/18/22	Yes	0
PMCV_60	12/12/13	No	11/15/22	11/15/22	Yes	0
PMCV_48	12/21/14	No	10/7/22	11/15/22	No	39
PMCV_100	1/31/17	No	10/4/23	10/23/23	No	19
PMCV_70	5/12/18	No	3/29/22	7/28/22	No	121
PMCV_44	5/12/18	No	9/7/22	9/7/22	Yes	0
30	9/28/19	No	5/31/22	5/31/22	Yes	0
PMCV_V13	11/4/19	No	4/19/23	4/19/23	Yes	0
PMCV_59	1/19/21	Yes	11/11/22	12/6/22	No	25
PMCV_98	6/8/21	Yes	2/21/23	2/21/23	Yes	0
PMCV_43	10/6/21	Yes	9/1/22	9/1/22	Yes	0
PMCV_12	10/15/21	Yes	5/16/22	5/16/22	Yes	0
31	1/6/22	Yes	9/7/22	9/7/22	Yes	0
PMCV_39	1/11/22	Yes	8/24/22	8/24/22	Yes	0
PMCV_25	1/15/22	Yes	7/13/22	7/13/22	Yes	0
PMCV_47	3/2/22	Yes	9/27/22	11/28/22	No	62
PMCV_36	3/17/22	Yes	8/2/22	8/2/22	Yes	0
PMCV_79	4/12/22	Yes	4/26/23	4/26/23	Yes	0
PMCV_35	5/3/22	Yes	8/1/22	8/1/22	Yes	0
PMCV_99	5/11/22	Yes	2/23/23	2/23/23	Yes	0
PMCV_24	5/13/22	Yes	6/5/22	6/5/22	Yes	0
PMCV_38	6/12/22	Yes	8/17/22	8/17/22	Yes	0
13	6/16/22	Yes	10/19/22	10/19/22	Yes	0
PMCV_26	6/25/22	Yes	8/2/22	8/2/22	Yes	0
PMCV_73	7/19/22	Yes	5/27/23	5/27/23	Yes	0
PMCV_85	7/24/22	Yes	1/12/23	1/12/23	Yes	0
PMCV_94	7/29/22	Yes	1/30/23	1/30/23	Yes	0
PMCV_74	9/24/22	Yes	3/29/23	3/29/23	Yes	0
PMCV_67	10/9/22	Yes	12/20/22	12/20/22	Yes	0
PMCV_78	10/17/22	Yes	5/11/23	5/11/23	Yes	0
PMCV_101	11/28/22	Yes	11/3/23	11/3/23	Yes	0
PMCV_77	1/8/23	Yes	5/10/23	5/10/23	Yes	0
PMCV_82	2/22/23	Yes	4/18/23	4/18/23	Yes	0
