# Supplementary material for: Molecular epidemiology and multi-scale drivers of piscine myocarditis virus dispersal in salmon aquaculture
Source: Virus Evol. 2026 Mar 28;12(1):veag020. doi: 10.1093/ve/veag020 (PMC13100901; doi:10.1093/ve/veag020)
Supplement: Supplementary_materials_veag020 [file supplementary_materials_veag020.zip › Supplementary materials/Supplementary Data 1.fasta]

>P188_Sanger_sequences
-------------------------------------------------------------------------------------------------------------------------------------------------------------------------------------------------------------------------------------------------------------------------------------------------------------------------------------------------------------------------------------------------------------------------------------------------------------------------------------------------------------------------------------------------------------------------------------------------------------------------------------------------------------------------------------------------------------------------------------------------------------------------------------------------------------------------------------------------------------------------------------------------------------------------------------------------------------------------------------------------------------------------------------------------------------------------------------------------------------------------------------------------------------------------------------------------------------------------------------------------------------------------------------------------------------------------------------------------------------------------------------------------------------------------------------------------------------------------------------------------------------------------------------------------------------------------------------------------------------------------------------------------------------------------------------------------------------------------------------------------------------------------------------------------------------------------------------------------------------------------------------------------------------------------------------------------------------------------------------------------------------------------------------------------------------------------------------------------------------------------------------------------------------------------------------------------------------------------------------------------------------------------------------------------------------------------------------------------------------------------------------------------------------------------------------------------------------------------------------------------------------------------------------------------------------------------------------------------------------------------------------------------------------------------------------------------------------------------------------------------------------------------------------------------------------------AACAAGTGGGGCCGCTGTGGTGGATAGGCTAGCTAATTTCGGATTACCACCAGCGAGGGCAGAATTAAGAGAAGTACCATTTGGCGGGTACCAAAGATCAGTCACAAACACGAACCACAGAGTCAAGGTGAGTGTGAGTGGGGGGCGAGCAGTTGTTCAAAAAGGGAACAAAGCCGAGATGAATCCAGTCTTTGTCAATAGGACACCAGGACAAACGACCCTAGGCCAACCAACAACAGACACTACAGGGATGACAACTGCAGATTTTTTAGATATATAGACCCCTGGGCGCCAAAAAGAAGTGGAAAGAGGAATGCAGTTGGAGCACTACTACAATTAGACCCAAATTTAGGACTTAAGAGAATGATAACCAAAGCATTGGCCCAGGGACGAGAAGAAGATTGGATTAAGATAACCACCAACACTACAAAGATCAAATTGAAATCACTAAGGCCACTGG--------------------------------------------------------------------------------------------------------------------------------------------------------------------------------------------------------------------------------------------------------------------------------------------------------------------------------------------------------------------------------------------------------------------------------------------------------------------------------------------------------------------------------------------------------------------------------------------------------------------------------------------------------------------------------------------------------------------------------------------------------------------------------------------------------------------------------------------------------------------------------------------------------------------------------------------------------------------------------------------------------------------------------------------------------------------------------------------------------------------------------------------------------------------------------------------------------------------------------------------------------------------------------------------------------------------------------------------------------------------------------------------------------------------------------------------------------------------------------------------------------------------------------------------------------------------------------------------------------------------------------------------------------------------------------------------------------------------------------------------------------------------------------------------------------------------------------------------------------------------------------------------------------------------------------------------------------------------------------------------------------------------------------------------------------------------------------------------------------------------------------------------------------------------------------------------------------------------------------------------------------------------------------------------------------------------------------------------------------------------------------------------------------------------------------------------------------------------------------------------------------------------------------------------------------------------------------------------------------------------------------------------------------------------------------------------------------------------------------------------------------------------------------------------------------------------------------------------------------------------------------------------------------------------------------------------------------------------------------------------------------------------------------------------------------------------------------------------------------------------------------------------------------------------------------------------------------------------------------------------------------------------------------------------------------------------------------------------------------------------------------------------------------------------------------------------------------------------------------------------------------------------------------------------------------------------
>PMCV_P188_FR29692011
ACTAAACTGGTGCATAGTTCAGTAACAAACCATCCGCTTTGCAACAGGGAAGCGGGCCGTAACTCCAGTGGTGACATGGGGAACGGACATTAGCTTACTCTGCTAAGGGAGTGAGGAGACCTGACTGAGGAAGTAGGATGCACCTCAGGACTTAGGATTCGGTTCAGTCATCTATGGTAGTGACCCCAAAACGACTAGTTCGGGAACGGGGGACCCCACTGCCGCAGGGGTATCGACGGGCTACTACACCCACTTCAGCCTTCCCTCTGGGGGGGGTAGAAAGGTGGGTCGAGCGGTGAGGAGAAGGGTTGTCAAATTAAAACAACTCTCCGACTGCGATCTTATTTCGGTAGTCCCGGGCCGGCGTTGATACTCAGGTAAGGTCCGGATGTCAACCAACTATGGAACCAAACACATCTGTCATTGCAACGGAGCAGCAGCAGGCTGCCATGAGAGAGGTGGAGGCCGAGGCGGCGGCCAGAGACGAAGTGGTGGAGAAGATCGCATTCGCTGAAGGAGCGATGATGGTACAGACGAGGAGGTTACCATCAGGAAAGTCGTCGGTAGGAAGTTTTCTCGGCGAACTGGCACAGAACATACGTGCCATGAATCGGTCATTGCACACAGATACCAACATGCTGACCGAAGGGGCGATGGTGGACAGGGCGAGGGCAAAAGTACACAAAATCATTAGGGAAGGGAATTTGGACTCTAGGGTATTTTCAAACACGGGGAGCAACACTATGTTGTCACTGTGGGTACCGGCAGTACCGGGACCACCGGTAGTACCGGAGCATTGGGACGTTGCGCCGTCCTGGTTCGTATGCAGACCGGGGAAAAAGGGGGGGATAAAGATTACACAAAGCGCATCAATGGCAGCATTAAACCCACTATTTAGAGGCGCAGACGTGGGGCCAATCGGGACAGCAGTCAGGGCGGATGTAAACGCATTTTCAATGAATGCAGTTCTGGGAGCACTAAGAGCCGGGGGATTTAACACCGAACATTCCCTGGTGTCATTCGTTGAACCACTAATTCGGATCTTGTTAATGGGGGTACAAACACAAGATAGGGGGACCAGCCCATGGGATTGGGTTGGAGGGATGAGTTCGCGAATAGTCAATCCCCTAGTATTCACAACAAGCGGGAACTTCTTCCCAGGGGGACCAAATTTGAGGGTGTGGGGAGCCAACGATACAGTGGCCAGGATAGTAAACGTTGAGGACTACATGCGCGAGGCGGCCGGGGAGGGGAGGTTCGACGCCGGATGGGGACCGGAATTCTGGGGTGGGACAGGGGACGACGCAGTGGCGGTGGTACCGATAAGGGCAGTAGAAGCAGGGCTAGGGGAAGTAAACGCAGGGTGGACATTGGCACACATGGAATACCCAGTCAAGGTTAGATTACTTGACGTCGACGACCGAACAATTGGACCAGGGGGGAGCCTGCCCCTAAACGCAAACAGAGAATACACGGCGGCAGGAGCTACGCATGTACCCGGGCCCTATGCCAGGGTACTGTACGTCGTCGTGGACCAAAACGCAGACAGGTGTGTGGGGGTGAGAGTGCAGGGACAGGGTGCTGTAATTGACGTGGATCCGGCGTTGAATTACGTGATAGGGGGAGCGGATTTGGGGATGTTGCCGTTGATACAGTGGAGTGTAGGGCTGGGGGCTGAGGACATGGCGCAGGGATCGATTGCACAGACGCAGCGATGGGTGAGGATGTATGGAAACGAGGACGATTGGGAATCAGCGTGGCATCTGGTGTCTAGCGCGTACACAGTGTACAGCCCGGCATTCAGGAGATCGGGTGTCGCAGTGGAGGGAGGGTTCTGGGCGCAACCAGCTGCAGGGCCAGCACCGTTCCCACTAGGAGGATTGGCAGGGTGGGTGAGGTACGACAATCAGGCACGGGCGGCGCAGGTTGCACTTTGCAGAGAGAGGGCGGATATGGCGGAGTGTCCTTGGGGGGGGTACAGGGAGAGAGGGGTGAGACCGGGGAGTGTGGCAAACTGGCAGTACGTAAGGTTCGATCCCACAGTGGCCGTAGGAGTAGCTGCTCACTTCTGGTCGGTAGTGAAGGTGATGGTGGCTCCCGTCCCAGACAGAGCGGCTGCTCTGGCGGACATGGCGTGGGGGAAGGGGAAGGTGCAAGCCACGGGTGAGGATGTGATCAACGGGCAGATGGGACAACCTGAGTCCATGATGAGAGGGGTGGCGCTGAACGAGAACCAGGGACTAGCGGCGGCTACAGTCAGGAGGGTGGTTGGGCTGGAGAACGAGTCGATGCAAACAACGCACTGGAGTACGACGGAGGTAGCAATGAACGGGTACTACGGGAGAGCAGGAGCAACAGCACACCACGCTGCATTTCCGTTGTCCGAGGGGGGGACAATGCGAAAACGAATACCAGCTATAGAGATGAGGGAGAACGGGGTGGAGGGGGACCTGATGAACGATGATCTCTATTCAATTGGAACGGCAGCGGGGTACCTGGCGGTAGAGGGGATGGCAGGTGCGCAGGGGGGTATCTGGGACGTGGTCCAGTACCAGCTGCCTGGGCCTGACGATGAGGCGAGGGGGGTGATGAACACGGTGGGGGCGATGGGGGGATGGACGAGGGCGGTGACACCAGTGGACAATGTGGCCACCATGAGGGACAACGGGGTTGAGGGGGAACCTTGTGGGATAGTGATGTCTCTACCAACAAGTGGGGCCGCTGTGGTGGATAGGCTAGCTAATTTCGGATTACCACCAGCGAGGGCAGAATTAAGAGAAGTACCATTTGGCGGGTACCAAAGATCAGTCACAAACACGAACCACAGAGTCAAGGTGAGTGTGAGTGGGGGGCGAGCAGTTGTTCAAAAAGGGAACAAAGCCGAGATGAATCCAGTCTTTGTCAATAGGACACCAGGACAAACGACCCTAGGCCAACCAACAACAGACACTACAGGGATGACAACTGCAGATTTTTTAGATATATAGACCCCTGGGCGCCAAAAAGAAGTGGAAAGAGGAATGCAGTTGGAGCACTACTACAATTAGACCCAAATTTAGGACTTAAGAGAATGATAACCAAAGCATTGGCCCAGGGACGAGAAGAAGATTGGATTAAGATAACCACCAACACTACAAAGATCAAATTGAAATCACTAAGGCCACTGGATGGATGGGAGCATTCAGGATGGGGACTGGGACTGAGGTTAGCCTTAGAACTGGTTTCTGAGCCAACGAGAGAGATAATGTCAGGGGTAATTAGACAAATTAGGATAGGGAAGCTAGATCCAACCAAAGTATTCAAATCAATTAGTAACCAGGCGAAAGTTAGCGGGTGCGGGCTATGTAGGGAGTGGAAGGAGTACGTAAATTGGGAATTACTAGGGGGGTACCAGATGATAACAGCCCAACAGATGGGTGAAGAGGTAGCACACCAGGTGACCGAAAAGGCTAAAAGCGAGGAAGCGGGAAGCGATAGGATAAATAGGGCATTAGAATCAATTTTAGGGCCACTAAGGGGTACATGCACGGTACCGTGCTCACAAAGGGAATTTTTATTATGTAGGGATAAATGGGCCAAAAACACGTCCGGGTACATAGGGTTAGGGCAGAATTTAGGGCGACAGAAGATAGACGTAGCACTTAATTCAGACATCAAGGCACTGGAAAGGATGATGGAGGGAGAATTCGAGAACAGACCATTTATCAAAAGTGAACCAGGGAAAAGCAGGCCGGTAGTTAATAGTAATATATCGTGTTACCTAAATTTAGAGTATGGGTGGGTAACCATTAAAAAGACACTGAAAAAATACTTAGGCAAGAGGACAACAATTTTCGACGACGCAAGCCAAAAGGTACTGTTATGGCAAGAAATGATAATTGGAGCAGATAACCATAGGGAGATTAAAG-TGCCACTAGACTACTCGCGGTTCGATTCAACAATTGGGAAAACGCAAATCATGAAGTGTGTTAGACTGCTATTAGACATGGTGCGAGGTAACGACAATTGGAAAAGGTCAGTTACTGAAAGATTCGAGAGACAAACGGTGTACATTGACGGTTACGGAAAACTCAGGTGGGAAAACAGCGTACTTAGCGGATGGAGATGGACAAGTATAATCACATCTGTAATAAATTTGGCCATTCTTAAGGCGACCGGAGCCGATGCGAGCGGAGTAGGGATTAAAGTCCAGGGAGATGATGTTAAAATCAGCTTCCAAACAATTCGAGAAGCGGAAAGGTGTGTCGAAGAAATTAACGCTTTAGGGTATGAAATCAACCCGGGTAAAGTATTTGCGTCAAGGAAAAGGGACGAGTATCTCAGGATGGTAGCGGAAGAGGGGAAAATGGCAGGTTATGTAATTAGGTGTCTACCGAAAATTGTATTTACATCACCAACAGAAGAGGTTACCACATGGGAAGAACGAATTAGGGGAACAGTGTCAAAATGGATGAGGGTGTTATCACGGGGGGGGGATAGGGAAGTAGCTAAGTATTGGATGAAACGCGATTTGTGTGGATTGAGTGGAGAGAATTCGGAATTAATAGATAGCTGGTTACGTACTCCAGCATCCGTGGGGGGGGGTGGTTGTGCATGGTTACTGGGGGAGGGAAATTTGTGGACGGGATTAGTACTTAGGGAACAGGAGGAAGCAGAAGTGGTGGAGCGTTCAAATCACAAAATGATGTCGGATTACGGGGGGTCAGTTCCTGCCCGTAGATGGATCAAGAGTGTGACGAAGGGCGCAAAACCGGCTTTTGGGTTCAAGAGGATAGAGAGGGTAAAGCCGCTAGGGAACTGGTTAAAAGATCTAAGGCCAGTGGCGGAATCAATTAAATCAATTAGTGACTTAGTCGAAACATCACAGGTACCAAAATTCAGATTTAAGGAAATTTATGATTGGACACCATTCATGGTACACAAGAGGAACGCGCTCATAGAAGAAAAGAACTGGGACAAATTGTGCTCGCTTTATCATAATGAAGGGGAAGTGAGACTATATAAAAGGATATTACCCAGGTGGATGTGGCTGAGTATGATAAAAAATGAGTTAACATGGGTAAGTATGCCACCAAACATTGCTAATTCGGAAGTTGCTTCACTTGCAAAAGAAAGAGTGGAGTACAAAGTGTTGAGTAAAGTATTGAGGTATCACCGAACCGTCTCAAGAGAAACGCTCACTCGTTTTTCTATTGGTGGGGAGTATGTACTGAGTGCTAAACTCAACGACAGGCAAAGGATATTACAGTAGGACGGTGGTAG--CTGAAACAGGGGCTACTAGCACAAAGAAGCTATCTGGAATAGGGGATAGTGTAACCTGATCACGGAACTAATACGCACCGTGTACCTATTAGTAAGGCGTATATGGTAGGTGCCGGAGGAGGCGACGATCCCGGGACTTCACTTACCGCAGAGGCAGCTATAGTAGGTTAGGCGTGGAATTCCGGCCATTTTAGAGGACCTATTCGGACCGGCGTGGTTGTCGAAGTAAGACCCGGA--TGTCAAACAAGATGAAGAGTTTTTTACTGGTGCTTTTATGTTTGTGTGTAGGGGAGGGGATTGTTCCAATGTTCAGGCGAGAATGGTGTTTGTGCACTGCAGGGAATGCGAGAGTACCCTTGGTGGGAGAGGGAAGGGCTGAGAAGATCGAGCTATTCAATCAGAGCGCCACATGTGGGAAGAAAGAGCTAATAATAACGTGGAAGGGAAAGAGGTGGTGCTACGATATTGAGAGCAAGCGAGGGAAAATACTAGTAAAGACACTGAGCGGAGGGGGACATCTGGAACGAGAGGGAAAGGGGTACAAGTTAGTTAGGAACGGGTTCCATCTTGCTTCATTCGGGGGTAAAAAAGAGGAAATACAGGATTCAAGTCACATAGAGAAAGTAAACGGGAAAGACGCGATAGTTAAGAAAGGGCAACACGTAGAACATCTTCCAGGGGGGAACGATTTAATTGTTACAGAGGGCGGGAACCTGTGTGGGAACGTGGGGTTCTTTGATAATACGCAGTGTACATACAACAGTGTTATAAATATAGGAGGGGGAAGTGTTGACAATTCACAAGAAGCCAAGAACGATAAATCAAACACAATTGACAATTTAATTGATATGTTACCTTTAGTTGTAGGAATAGCCGGGGGCTGTCTCATAGTGATAGTAGTCTTATACTTAACAATTAAATACTGTAAATGCAAGAAGAAGAGGACCAACCCAGAGCCAGCGGAACCGGAGGAACACGAGATGAGGGATCTCAGGAGAAGGTTAGAGCCACGCCCTCCATACCAAAGACAGATGGGTGTTGAGTTTGAAATAAATGAAGCTCTCGAATTCATGGGCGTCGAAGGGANNNNNNNNNNNNNNNNNNNNNNNNNNNNNNNNNNNNNNNNNNNNNNNNNNNNNNNNNNNNNNNNNNNNNNNNNNNNNNNNNNNNNNNNNNNNNNNNNNNNNNNNNNNNNNNNNNNNNNNNNNNNNNNNNNNNNNNNNNNNNNNNNNNNNNNNNNNNNNNNNNNNNNNNNNNNNNNNNNNNNNNNNNNNNNNNNNNNNNNNNNNNNNNNNNNNNNNNNNNNNNNNNNNNNNNNNNNNNNNNNN
>P189_Sanger_sequences
-------------------------------------------------------------------------------------------------------------------------------------------------------------------------------------------------------------------------------------------------------------------------------------------------------------------------------------------------------------------------------------------------------------------------------------------------------------------------------------------------------------------------------------------------------------------------------------------------------------------------------------------------------------------------------------------------------------------------------------------------------------------------------------------------------------------------------------------------------------------------------------------------------------------------------------------------------------------------------------------------------------------------------------------------------------------------------------------------------------------------------------------------------------------------------------------------------------------------------------------------------------------------------------------------------------------------------------------------------------------------------------------------------------------------------------------------------------------------------------------------------------------------------------------------------------------------------------------------------------------------------------------------------------------------------------------------------------------------------------------------------------------------------------------------------------------------------------------------------------------------------------------------------------------------------------------------------------------------------------------------------------------------------------------------------------------------------------------------------------------------------------------------------------------------------------------------------------------------------------------------------------------------------------------------------------------------------------------------------------------------------------------------------------------------------------------------------------------------------------------------------------------------------------------------------------------------------------------------------------------------------------------------------------------------------------------------------------------------------------------------------------------------------------------------------------------AACAAGTGGGGCCGCTGTGGTGGATAGGTTAGCTAATTTCGGATTACCACCAGCGAGGGCGGAATTAAGAGAAGTACCATTCGGCGGGTACCAAAGATCAGTCACAAACACGAACCACAGAGTCAAGGTGAGTGTGAGTGGGGGGCGAGCAGTTGTTCAAAAAGGGAACAAAGCCGAGATGAATCCAGTCTTTGTCAATAGGACACCAGGACAAACGACCCTAGGCCAACCAACAACAGACACTACAGGGATGACAACTGCAGATTTTTTAGATATATAGACCCCTGGGCGCCAAAAAGAAGTGGAAAGAGGAATGCAGTTGGAGCACTACTACAATTAGACCCAAATTTAGGACTTAAGAGAATGATAACCAAAGCATTGGCCCAGGGACGAGAAGAAGATTGGATTAAGATAACCACCAACACTACAAAGATCAAATTGAAATCACTAAGGCCACTGG--------------------------------------------------------------------------------------------------------------------------------------------------------------------------------------------------------------------------------------------------------------------------------------------------------------------------------------------------------------------------------------------------------------------------------------------------------------------------------------------------------------------------------------------------------------------------------------------------------------------------------------------------------------------------------------------------------------------------------------------------------------------------------------------------------------------------------------------------------------------------------------------------------------------------------------------------------------------------------------------------------------------------------------------------------------------------------------------------------------------------------------------------------------------------------------------------------------------------------------------------------------------------------------------------------------------------------------------------------------------------------------------------------------------------------------------------------------------------------------------------------------------------------------------------------------------------------------------------------------------------------------------------------------------------------------------------------------------------------------------------------------------------------------------------------------------------------------------------------------------------------------------------------------------------------------------------------------------------------------------------------------------------------------------------------------------------------------------------------------------------------------------------------------------------------------------------------------------------------------------------------------------------------------------------------------------------------------------------------------------------------------------------------------------------------------------------------------------------------------------------------------------------------------------------------------------------------------------------------------------------------------------------------------------------------------------------------------------------------------------------------------------------------------------------------------------------------------------------------------------------------------------------------------------------------------------------------------------------------------------------------------------------------------------------------------------------------------------------------------------------------------------------------------------------------------------------------------------------------------------------------------------------------------------------------------------------------------------------------------------------------------------------------------------------------------------------------------------------------------------------------------------------------------------------------------------
>PMCV_P189_LV2003160152
ACTAAACTGGTGCATAGTTCAGTAACAAACCATCCGCTTTGCAACAGGGAAGCGGGCCGTAACTCCAGTGGTGACATGGGGAACGGACATTAGCTTACTCTGCTAAGGGAGTGAGGAGACCTGACTGAGGAAGTAGGATGCACCTCAGGACTTAGAATTCGGTTTAGTCATCTATGGTAGTGACCCCAAAACGACTAGTTCGGGAACGGGGGATCCCACTGCCGCAGGGGTATCGACGGGCTACTACACCCACTTCAGCCTTCCCTCCGGGGGGGGTAGAAAGGTGGGTCGAGCGGTGAGGAGAAGGGTTGTCAAATTAAAACAACTCTCCGACTGCGATCTTATTTCGGTAGTCCCGGGCCGGCGTTGATACTCAGGTAAGGTCCGGATGTCAACCAACTATGGAACCAAACACATCTGTTATTGCAACGGAGCAGCAGCAGGCTGCCATGAGAGAGGTGGAGGCCGAGGCGGCGGCCAGAGACGAAGTGGTGGAGAAGATCGCATTCGCTGAAGGAGTGATGATGGTACAGACGAGGAGGTTACCATCAGGAAAGTCGTCGGTAGGAGGTTTTCTCGGCGAACTGGCACAGAACATACGTGCCATGAATCGGTCATTGCACACAGATACCAACATGCTGACCGAAGGGGCGATGGTGGACAGAGCGAGGGCAAAAGTACACAAAATCATTAGGGAAGGGAATTTGGACTCTAGGGTATTTTCAAACACGGGGAGCAACACTATGTTGTCACTGTGGGTACCAGCAGTACCGGGACCACCGGCAGTACCGGAGCATTGGGACGTTGCGCCGTCCTGGTTCGTATGCAGACCGGGGAAAAAGGGGGGGATAAAGATCACACAAAGCGCATCAATGGCAGCATTAAACCCGCTATTTAGAGGCGCAGACGTGGGGCCAATCGGGACAGCAGTCAGGGCGGATGTAAACGCATTTTCAATGAATGCGGTTCTGGGAGCACTAAGAGCCGGGGGATTTAACACCGAACATTCCCTGGTGTCATTCGTTGAACCACTAATTCGGATCTTGCTAATGGGGGTACAAACACAAGACAGGGGGACCAGCCCATGGGATTGGGTTGGAGGGATGAGTTCGCGAATAGTCAATCCCCTAGTATTCACAACAAGCGGGAACTTCTTCCCAGGGGGACCAAATTTGAGGGTGTGGGGAGCCAACGATACAGTGGCCAGAATAGTAAACGTTGAGGACTACATGCGCGAGGCGGCCGGAGAGGGGAGGTTCGACGCTGGATGGGGACCGGAATTCTGGGGTGGGACAGGGGATGACGCAGTGGCGGTGGTACCGATAAGGGCAGTAGAAGCAGGGCTAGGAGAAGTAAACGCAGGGTGGACATTGGCACACATGGAATACCCAGTCAAGGTTAGACTACTTGACGTCGACGACCGAACAATTGGACCAGGGGGGAGCCTGCCCCTAAACGCAAACAGAGAATACACGGCGGCAGGAGCTACGCATGTACCCGGGCCCTATGCCAGGGTACTGTACGTCGTCGTGGACCAAAACGCAGACAGGTGTGTGGGGGTGAGAGTGCAGGGACAGGGTGCTGTAATTGACGTGGATCCGGCGTTGAATTACGTGATAGGGGGAGCGGATTTGGGGATGTTGCCGTTGATACAGTGGAGTGTAGGGCTGGGGGCCGAGGACATGGCGCAGGGATCGATTGCACAGACGCAGCGATGGGTGAGGATGTATGGAAACGAGGACGATTGGGAATCAGCGTGGCATCTGGTGTCTAGCGCGTACACAGTGTACAGCCCGGCATTCAGGAGATCGGGTGTCGCAGTGGAGGGAGGATTCTGGGCGCAACCAGCTGCAGGGGCAGCACCGTTTCCACTAGGAGGATTGGCAGGGTGGGTGAGGTACGACAATCAGGCACGGGCAGCGCAGGTTGCACTTTGCAGAGAGAGGGCGGATATGGCGGAGTGTCCTTGGGGGGGGTACAGGGAGAGAGGGGTGAGACCGGGGAGTGTGGCAAACTGGCAGTACGTAAGGTTCGATCCCACAGTGGCTGTAGGAGTAGCTGCTCACTTCTGGTCGGTAGTGAAAGTGATGGTGGCTCCCGTCCCAGACAGAGCGGCTGCTCTGGCGGACATGGCGTGGGGGAAGGGGAAGGTGCAAGCCATGGGTGAGGACGTGATCAACGGGCAGATGGGACAACCTGAGTCCATGATGAGAGGGGTGGCGCTGAACGAGAACCAGGGACTAGCGGCGGCTACAGTCAGGAGGGTGGTTGGGCTGGAGAACGAGTCGATGCAAACAACGCACTGGAGTACAACGGAGGTAGCAATGAACGGGTACTACGGGAGAGCAGGAGCAACAGCACACCACGCTGCATTTCCGTTGTCCGAGGGGGGGACAATGCGAAAACGAATACCAGCTATAGAGATGAGGGAGAACGGGGTGGAGGGGGACCTGATGAACGATGATCTCTATTCAATTGGAACGGCAGCGGGGTACCTGGCGGTAGAGGGGATGGCAGGTGCGCAGGGGGGTATCTGGGACGTGGTCCAGTACCAGCTGCCTGGGCCTGACGATGAGGCGAGGGGGGTGATGAACACGGTGGGGGCGATGGGGGGATGGACGAGGGCGGTGACACCAGTAGACAATGTGGCCACCATGAGGGACAACGGGGTTGAGGGGGAACCTTGTGGGATAGTGATGTCTCTACCAACAAGTGGGGCCGCTGTGGTGGATAGGTTAGCTAATTTCGGATTACCACCAGCGAGGGCGGAATTAAGAGAAGTACCATTCGGCGGGTACCAAAGATCAGTCACAAACACGAACCACAGAGTCAAGGTGAGTGTGAGTGGGGGGCGAGCAGTTGTTCAAAAAGGGAACAAAGCCGAGATGAATCCAGTCTTTGTCAATAGGACACCAGGACAAACGACCCTAGGCCAACCAACAACAGACACTACAGGGATGACAACTGCAGATTTTTTAGATATATAGACCCCTGGGCGCCAAAAAGAAGTGGAAAGAGGAATGCAGTTGGAGCACTACTACAATTAGACCCAAATTTAGGACTTAAGAGAATGATAACCAAAGCATTGGCCCAGGGACGAGAAGAAGATTGGATTAAGATAACCACCAACACTACAAAGATCAAATTGAAATCACTAAGGCCACTGGATGGATGGGAGCATTCAGGATGGGGACTGGGACTGAGGTTAGCCTTAGAACTAGTTTCTGAGCCAACGAGAGAGACAATGTTAGGGGTAATTAGACAAATTAGGATAGGGAAGCTAGATCCAACCAAGGTATTCAAATCAATTAGTAACCAGGCGAAAGTTAGCGGGTGCGGGCTATGTAGGGAGTGGAAGGAGTACGTAAATTGGGAATTACTAGGGGGGTACCAGATGATAACAGCCCAACAGATGGGTGAAGAGGTAGCACACCAGGTGACCGAAAAGGCTAAAAGCGAGGAAGCGGGAAGCGATAGGATAAATAGGGCATTAGAATCAATTTTAGGGCCACTAAGGGGTACATGCACGGTACCGTGCTCACAAAGAGAATTTTTATTATGTAGGGATAAATGGGCCAAAAACACGTCCGGGTACATAGGGTTAGGCCAAAATTTAGGGCGACAGAAGATAGACGTAGCACTTAATTCAGACATCAAGGCACTGGAAAGGATGATGGAGGGAGAATTCGAGAACAGACCATTTATCAAAAGTGAACCAGGGAAAAGCAGGCCGGTAGTTAATAGTAATATATCGTGTTACCTAAATTTAGAGTATGGGTGGGTAACCATTAAAAAGACACTGAAAAAATACTTAGGCAAGAGGACAACAATTTTCGACGACGCAAGCCAAAAGGTACTATTATGGCAAGAAATGATAATTGGAGCAGATAACCATAGGGAGATTAAGG-TGCCACTAGACTACTCGCGGTTCGATTCAACAATTGGGAAAACGCAAATCATGAAGTGCGTTAGACTGCTATTAGACATGGTGCGAGGTAACGACAATTGGAAAAGGTCAGTTACTGAAAGATTTGAGAGACAAACGGTGTACATTGACGGTTACGGAAAACTCAGGTGGGAAAACAGCGTACTTAGCGGATGGAGATGGACAAGTATAATCACATCTGTAATAAATTTGGCCATTCTTAAGGCGACCGGAGCCGATGCGAGCGGAGTAGGGATTAAAGTCCAGGGAGATGATGTTAAAATCAGCTTCCAAACAATTCGAGAAGCGGAAAGGTGTGTCGAAGAAATTAACGCTTTAGGGTATGAAATTAACCCGGGTAAAGTATTTGCGTCAAGGAAAAGGGACGAGTATCTCAGGATGGTAGCGGAAGAGGGGAAAATGGCAGGTTATGTAATTAGGTGTCTACCGAAAATTGTATTTACATCACCAACAGAAGAGGTTACCACATGGGAAGAACGAATTAGGGGAACAGTGTCAAAATGGATGAGGGTGTTATCACGGGGGGGGGATAGGGAAGTAGCTAAATATTGGATGAAACGCGATTTGTGTGGATTGAGTGGAGAGAATTCGGAATTAATAGATAGCTGGTTACGTACTCCAGCATCCGTGGGGGGGGGTGGTTGTGCATGGTTACTTGGGGAGGGAAGTTTGTGGACGGGATTAGTACTTAGGGAACAGGAGGAAGCAGAAGTGGTGGAGCGTTCAAATCACAAAATGATGTCGGATTACGGGGGGTCAGTTCCTGCCCGTAGATGGATCAAGAGTGTGACGAAGGGCGCAAAACCGGCTTTTGGGTTCGAGAGGATAGAGAGGGTAAAGCCACTAGGGAACTGGTTAAAAGATCTAAGGCCAGTAGCGGAATCAATTAAATCAATTAGTGACTTAGTCGAAACGTCACAGGTACCAAAATTTAGATTTAAGGAAATTTATGATTGGACACCATTCATGGTACACAAGAGGAACGCGCTCATAGAAGAAAAGAACTGGGACAAATTGTGCTCGCTTTATCATAATGAAGGGGAAGTGAGACTATATAAAAGGATATTACCCAGGTGGATGTGGCTGAGTATGATAAAAAATGAGTTAACATGGGTAAGTATGCCACCAAACATTGCTAATTCGGAAGTTGCTTCACTTGCAAAAGAAAGAGTGGAGTACAAAGTGTTGAGTAAGGTATTGAGGTATCACCGAACCGTCTCAAGAGAAACGCTCACTCGTTTTTCTATTGGTGGGGAGTATGTACTGAGTGCTAAACTCAACGACAGGCAAAGGATATTACAGTAGGACGGTGGTAG--CTGAAACAGGGGCTACTAGCACAAAGAAGCTATCTGGAATAGGGGATAGTGTAACCTGATCACGGAACTAATACGCACCGTGTACCTATTAGTAAGGCGTATATGGTAGGTGCCGGAGGAGGCGACGATCCCGGGACTTCACTTACCGCAGAGGCAGCTATAGTAGGTTAGGCGTGGAATTCCGGCCATTTTAGAGGACCTATTCGGACCGGCGTGGTTGTCGAAGTAAGACCCGGA--TGTCAAACAAGATGAAGAGTTTTTTGCTGGTGCTTTTATGTTTGTGTGTAGGGGAGGGGATTGTTCCAATGTTCAGGCGAGAATGGTGTTTGTGCACTGCAGGGAATGCGAGAGTACCCTTGGTGGGAGAGGGAAGGGCTGAGAAGATCGAGCTATTCAATCAGAGCGCCACATGTGGGAAGAAAGAGCTAATAATAACGTGGAAGGGAAAGAGGTGGTGCTACGATATTGAGAGCAAGCGAGGGAAAATACTAGTAAAGACACTGAGCGGAGGGGGACATCTGGAACGAGAGGGAAAGGGGTACAAGTTAGTTAGGAACGGGTTCCATCTTGCTTCATTCGGGGGTAAAAAAGAGGAAATACAGGATTCAAGTCACATAGAGAAAGTAAACGGGAAAGACGCGATAGTTAAGAAAGGGCAACACGTAGAACATCTTCCAGGGGGGAACGATTTAATTGTTACAGAGGGCGGGAACCTGTGTGGGAACGTGGGGTTCTTCGATAATACGCAGTGTACATACAACAGTGTTATAAATATAGGAGGGGGAAGTGTTGACAATTCACAAGAAGCCAAGAACGATAAATCAAACACAATTGACAATTTAATTGATATGTTACCTTTAGTTGTAGGAATAGCCGGGGGCTGTCTCATAGTGATAGTAGTCTTATACTTAACAATTAAATACTGTAAATGCAGGAAGAAGAGGACCAACCCAGAACCAGCGGAACCGGAGGAACACGAGATGAGGGATCTCAGGAGAAGGTTAGAGCCACGCCCTCCATACCAAAGACAGATGGGTGTTGAGTTTGAAATAAATGAAGCTCTCGAATTCATGGGCGTCGAAGGGAGTGAAAGCCCAGACTCAGGATGTCAGTCAGATGAAGAGGGATTCAGAGTAGGAGTCTAGATGGAACGAAGAGATAGGTCACCACTATCGTCCGCATATAATTTTACACAATTGGACTAGTACTATTGTACAGGGGTACCATTTACCCTGCCAGACCGACAAATAGGTCGGGTGTTTAGTGAGAAAGTCGCTAGCACCTGGGCGAAAGATGGGGCAACATACTGACTCTTGGGAGTGAGACCA
>P190_Sanger_sequences
-------------------------------------------------------------------------------------------------------------------------------------------------------------------------------------------------------------------------------------------------------------------------------------------------------------------------------------------------------------------------------------------------------------------------------------------------------------------------------------------------------------------------------------------------------------------------------------------------------------------------------------------------------------------------------------------------------------------------------------------------------------------------------------------------------------------------------------------------------------------------------------------------------------------------------------------------------------------------------------------------------------------------------------------------------------------------------------------------------------------------------------------------------------------------------------------------------------------------------------------------------------------------------------------------------------------------------------------------------------------------------------------------------------------------------------------------------------------------------------------------------------------------------------------------------------------------------------------------------------------------------------------------------------------------------------------------------------------------------------------------------------------------------------------------------------------------------------------------------------------------------------------------------------------------------------------------------------------------------------------------------------------------------------------------------------------------------------------------------------------------------------------------------------------------------------------------------------------------------------------------------------------------------------------------------------------------------------------------------------------------------------------------------------------------------------------------------------------------------------------------------------------------------------------------------------------------------------------------------------------------------------------------------------------------------------------------------------------------------------------------------------------------------------------------------------------AACAAGTGGGGCCGCTGTGGTGGATAGGTTAGCTAATTTCGGATTACCACCAGCGAGGGCGGAATTAAGAGAAGTACCATTTGGCGGGTACCAAAGATCAGTCACAAACACGAACCACAGAGTCAAGGTGAGTGTGAGTGGGGGGCGAGCAGTTGTTCAAAAAGGGAACAAAGCCGAGATGAATCCAGTCTTTGTCAATAGGACACCAGGACAAACGACCCTAGGCCAACCAACAACAGACACTACAGGAATGACAACTGCAGATTTTTTAGATATATAGACCCCTGGGCGCCAAAAAGAAGTAGAAAGAGGAATGCAGTTGGAGCACTACTACAATTAGACCCAAATTTAGGACTTAAGAGAATGATAACCAAAGCATTGGCCCAGGGACGAGAAGAAGATTGGATCAAGATAACCGCCAACACTACAAAGATCAAATTGAAATCACTAAGGCCACTGG--------------------------------------------------------------------------------------------------------------------------------------------------------------------------------------------------------------------------------------------------------------------------------------------------------------------------------------------------------------------------------------------------------------------------------------------------------------------------------------------------------------------------------------------------------------------------------------------------------------------------------------------------------------------------------------------------------------------------------------------------------------------------------------------------------------------------------------------------------------------------------------------------------------------------------------------------------------------------------------------------------------------------------------------------------------------------------------------------------------------------------------------------------------------------------------------------------------------------------------------------------------------------------------------------------------------------------------------------------------------------------------------------------------------------------------------------------------------------------------------------------------------------------------------------------------------------------------------------------------------------------------------------------------------------------------------------------------------------------------------------------------------------------------------------------------------------------------------------------------------------------------------------------------------------------------------------------------------------------------------------------------------------------------------------------------------------------------------------------------------------------------------------------------------------------------------------------------------------------------------------------------------------------------------------------------------------------------------------------------------------------------------------------------------------------------------------------------------------------------------------------------------------------------------------------------------------------------------------------------------------------------------------------------------------------------------------------------------------------------------------------------------------------------------------------------------------------------------------------------------------------------------------------------------------------------------------------------------------------------------------------------------------------------------------------------------------------------------------------------------------------------------------------------------------------------------------------------------------------------------------------------------------------------------------------------------------------------------------------------------------------------------------------------------------------------------------------------------------------------------------------------------------------------------------------------------
>PMCV_P190_LV2003160175
ACTAAACTGGTGCATAGTTCAGTAACAAACCATCCGCTTTGCAACAGGGAAGCGGGCCGTAACTCCAGTGGTGACATGGGGAACGGACATTAGCTTACTCTGCTAAGGGAGTGAGGAGACCTGACTGAGGAAGTAGGATGCACCTCAGGACTTAGAATTCGGTTTAGTCATCTATGGTAGTGACCCCAAAACGACTAGTTCGGGAACGGGGGACCCCACTGCCGCAGGGGTATCGACGGGCTACTACACCCACTTCAGCNTTCCCTCCGGGGGGGGTAGAAAGGTGGGTCGAGCGGTGAGGAGAAGGGTTGTCAAATTAAAACAACTCTCCGACTGCGATCTTATTTCGGTAGTCCCGGGCCGGCGTTGATACTCAGGTAAGGTCCGGATGTCAACCAACTATGGAACCAAACACATCTGTTATTGCAACGGAGCAGCAGCAGGCTGCCATGAGAGAGGTGGAGGCCGAGGCGGCGGCCAGAGACGAAGTGGTGGAGAAGATCGCATTCGCTGAAGGAGTGATGATGGTACAGACGAGGAGGTTACCATCAGGAAAGTCGTCNGTAGGAGGTTTTCTCGGCGAACTGGCACAGAACATACGTGCCATGAATCGGTCATTGCACACAGATACCAACATGCTGACCGAAGGGGCGATGGTGGACAGAGCGAGGGCAAAAGTACACAAAATCATTAGGGAGGGGAATTTGGACTCTAGGGTATTTTCAAACACGGGGAGCAACACTATGTTGTCACTGTGGGTACCAGCAGTACCGGGACCACCGGCAGTACCGGAGCATTGGGACGTTGCGCCGTCCTGGTTCGTATGCAGACCGGGGAAAAAGGGGGGGATAAAGATCACACAAAGCGCATCAATGGCAGCATTAAACCCACTATTTAGAGGCGCAGACGTGGGGCCAATCGGGACAGCAGTCAGGGCGGATGTGAACGCATTTTCAATGAATGCAGTTCTGGGAGCACTAAGAGCCGGGGGATTTAACACCGAACATTCCCTGGTGTCATTCGTTGAACCACTAATTCGGATCTTGCTAATGGGGGTACAAACACAAGACAGGGGGACCAGCCCATGGGATTGGGTTGGAGGGATGAGTTCGCGAATAGTCAATCCCCTAGTATTCACAACAAGCGGGAACTTCTTCCCAGGGGGACCAAATTTGAGGGTGTGGGGAGCCAACGATACAGTGGCCAGGATAGTAAACGTTGAGGACTACATGCGCGAGGCGGCCGGGGAGGGGAGGTTCGACGCTGGATGGGGACCGGAATTCTGGGGTGGGACAGGAGACGACGCAGTGGCGGTGGTACCGATAAGGGCAGTAGAAGCAGGGCTAGGAGAAGTAAACGCAGGGTGGACATTGGCACACATGGAATACCCAGTCAAGGTTAGACTACTTGACGTCGACGACCGAACAATTGGACCAGGGGGGAGCCTGCCCCTAAACGCAAACAGAGAATACACGGCGGCAGGAGCTACGCATGTACCCGGGCCCTATGCCAGGGTACTGTACGTCGTCGTGGACCAAAACGCAGACAGGTGTGTGGGGGTGAGAGTGCAGGGACAGGGTGCTGTAATTGACGTGGATCCGGCGTTGAATTACGTGATAGGGGGAGCGGATTTGGGGATGTTGCCGTTGATACAGTGGAGTGTAGGGCTGGGGGCCGAGGACATGGCGCAGGGATCAATTGCACAGACGCAGCGATGGGTGAGGATGTATGGAAACGAGGACGATTGGGAATCAGCGTGGCATCTGGTGTCTAGCGCGTACACAGTGTACAGCCCGGCATTCAGGAGATCGGGTGTCGCAGTGGAGGGAGGATTCTGGGCGCAACCAGCTGCAGGGGCAGCACCGTTTCCACTAGGAGGATTGGCAGGGTGGGTGAGGTACGACAATCAGGCACGGGCGGCGCAGGTTGCACTTTGCAGAGAGAGGGCGGATATGGCGGAGTGTCCTTGGGGGGGGTACAGGGAGAGAGGGGTGAGACCGGGGAGTGTGGCAAACTGGCAGTACGTAAGGTTCGATCCCACAGTGGCTGTAGGAGTAGCTGCTCACTTCTGGTCGGTAGTGAAGGTGATGGTGGCTCCCGTCCCAGACAGAGCGGCTGCTCTGGCGGACATGGCGTGGGGGAAGGGGAAGGTGCAAGCCATGGGTGAGGATGTGATCAACGGGCAGATGGGACAACCTGAGTCCATGATGAGAGGGGTGGCGCTGAACGAGAACCAGGGGCTAGCGGCGGCTACAGTCAGGAGGGTGGTTGGGCTGGAGAACGAGTCGATGCAAACAACGCACTGGAGTACAACGGAGGTAGCAATGAACGGGTACTACGGGAGAGCAGGAGCAACAGCACACCACGCTGCATTTCCGTTGTCCGAGGGGGGGACAATGCGAAAACGAATACCAGCTATAGAGATGAGGGAGAACGGGGTGGAGGGGGACCTGATGAACGATGATCTCTATTCAATTGGAACGGCAGCGGGGTACCTGGCGGTAGAGGGGATGGCAGGTGCGCAGGGGGGTATCTGGGACGTGGTCCAGTACCAGCTGCCTGGGCCTGACGATGAGGCGAGGGGGGTGATGAACACGGTGGGGGCGATGGGGGGATGGACGAGGGCGGTGACACCAGTAGACAATGTGGCCACCATGAGGGACAACGGGGTTGAGGGGGAACCTTGTGGGATAGTGATGTCTCTACCAACAAGTGGGGCCGCTGTGGTGGATAGGTTAGCTAATTTCGGATTACCACCAGCGAGGGCGGAATTAAGAGAAGTACCATTTGGCGGGTACCAAAGATCAGTCACAAACACGAACCACAGAGTCAAGGTGAGTGTGAGTGGGGGGCGAGCAGTTGTTCAAAAAGGGAACAAAGCCGAGATGAATCCAGTCTTTGTCAATAGGACACCAGGACAAACGACCCTAGGCCAACCAACAACAGACACTACAGGAATGACAACTGCAGATTTTTTAGATATATAGACCCCTGGGCGCCAAAAAGAAGTAGAAAGAGGAATGCAGTTGGAGCACTACTACAATTAGACCCAAATTTAGGACTTAAGAGAATGATAACCAAAGCATTGGCCCAGGGACGAGAAGAAGATTGGATCAAGATAACCGCCAACACTACAAAGATCAAATTGAAATCACTAAGGCCACTGGATGGATGGGAGCATTCAGGATGGGGACTGGGACTGAGGTTAGCCTTGGAACTAGTTTCTGAGCCAACGAGAGAGACAATGTCAGGGGTAATTAGACAAATTAGGATAGGGAAGCTAGATCCAACCAAGGTATTCAAATCAATTAGTAACCAGGCGAAAGTTAGCGGGTGCGGGCTATGTAGGGAGTGGAAGGAGTACGTAAATTGGGAATTACTAGGGGGGTACCAGATGATAACAGCCCAACAGATGGGTGAAGAGGTAGCACACCAGGTGACCGAAAAGGCTAAAAGCGAGGAAGCGGGAAGCGATAGGATAAATAGGGCATTAGAATCAATTTTAGGGCCACTAAGGGGTACATGCACGGTACCGTGCTCACAAAGGGAATTTTTATTATGTAGGGATAAATGGGCCAAAAACACGTCCGGGTACATAGGGTTAGGCCAAAATTTAGGGCGACAGAAGATAGACGTAGCACTTAATTCAGACATCAAGGCACTGGAAAGGATGATGGAGGGAGAATTCGAGAACAGACCATTTATCAAAAGTGAACCAGGGAAAAGCAGGCCGGTAGTTAATAGTAATATATCGTGTTACCTAAATTTAGAGTATGGGTGGGTAACCATTAAAAAGACACTGAAAAAATACTTAGGCAAGAGGACAACAATTTTCGACGACGCAAGCCAAAAGGTACTATTATGGCAAGAAATGATAATTGGAGCAGATAACCACAGGGAGATTAAAG-TGCCACTAGACTACTCGCGGTTCGATTCAACAATTGGGAAAACGCAAATCATGAAGTGTGTTAGACTGCTATTAGACATGGTGCGAGGTAACGACGATTGGAAAAGGTCAGTTACTGAAAGATTCGAGAGACAAACAGTGTACATTGACGGTTACGGAAAACTCAGGTGGGAAAACAGCGTACTTAGCGGATGGAGATGGACAAGTATAATCACATCTGTAATAAATTTGGCCATTCTTAAGGCGACCGGAGCCGATGCGAGCGGAGTAGGGATTAAAGTCCAGGGAGATGATGTTAAAATCAGCTTCCAAACAATTCGAGAAGCGGAAAGGTGTGTCGAAGAAATTAACGCTTTAGGGTATGAAATTAACCCGGGTAAAGTATTTGCGTCAAGGAAAAGGGACGAGTATCTCAGGATGGTAGCGGAAGAGGGGAAAATGGCAGGTTATGTAATTAGGTGTCTACCGAAAATTGTATTTACATCACCAACAGAAGAGGTTACCACATGGGAAGAACGAATTAGGGGAACAGTGTCAAAATGGATGAGGGTGTTATCACGGGGGGGGGATAGGGAAGTAGTTAAATATTGGATGAAACGCGATTTGTGTGGATTGAGTGGAGAGAATTCGGAATTAATAGATAGCTGGTTACGTACTCCAGCATCCGTGGGGGGGGGTGGTTGTGCATGGTTACTTGGGGAGGGAAACTTGTGGACGGGATTAGTACTTAGGGAACAGGAGGAAGCAGAAGTGGTGGAGCGTTCAAATCACAAAATGATGTCGGATTACGGGGGGTCAGTTCCTGCCCGTAGATGGATCAAGAGTGTGACGAAGGGCGCAAAACCGGCTTTTGGGTTCAAGAGGATAGAGAGGGTAAAGCCACTAGGGAACTGGTTAAAAGATCTAAGGCCAGTGGCGGAATCAATTAAATCAATTAGTGACTTGGTTGAAACATCACAGGTACCAAAATTTAGATTTAAGGAAATTTATGATTGGACACCATTCATGGTACACAAGAGGAACGCGCTCATAGAAGAAAAGAACTGGGACAAATTGTGCTCGCTTTATCATAATGAAGGGGAAGTGAGACTATATAAAAGGATATTACCCAGGTGGATGTGGCTGAGTATGATAAAAAATGAGTTAACATGGGTAAGTATGCCACCAAACATTGCTAATTCGGAAGTTGCTTCACTTGCAAAAGAAAGAGTGGAGTACAAAGTGTTGAGTAAAGTATTGAGGTATCACCGAACCGTCTCAAGAGAAACGCTCACTCGTTTTTCTATTGGTGGGGAGTATGTACTGAGTGCTAAACTCAACGACAGGCAAAGGATATTACAGTAGGACGGTGGTAG--CTGAAACAGGGGCTACTAGCACAAAGAAGCTATCTGGAATAGGGGATAGTGTAACCTGATCACGGAACTAATACGCACCGTGTACCTATTAGTAAGGCGTATATGGTAGGTGCCGGAGGAGGCGACGATCCCGGGACTTCACTTACCGCAGAGGCAGCTATAGTAGGTTAGGCGTGGAATTCCGGCCATTTTAGAGGACCTATTCGGACCGGCGTGGTTGTCGAAGTAAGACCCGGA--TGTCAAACAAGATGAAGAGTTTTTTACTGGTGCTTTTATGTTTGTGTGTAGGGGAGGGGATTGTTCCAATGTTCAGGCGAGAATGGTGTTTGTGCACTGCAGGGAATGCGAGAGTACCCTTGGTGGGAGAGGGAAGGGCTGAGAAGATCGAGCTATTCAATCAGAGCGCCACATGTGGGAAGAAAGAGCTAATAATAACGTGGAAGGGAAAGAGGTGGTGCTACGATATTGAGAGCAAGCGAGGGAAAATACTAGTAAAGACACTGAGCGGAGGGGGACATCTGGAACGAGAGGGAAAGGGGTACAAGTTAGTTAGGAACGGGTTCCATCTTGCTTCATTCGGGGGTAAAAAAGAGGAAATACAGGATTCAAGTCACATAGAGAAAGTAAACGGGAAAGACGCGATAGTTAAGAAAGGGCAACACGTAGAACATCTTCCGGGGGGGAACGATTTAATTGTTACAGAGGGCGGGAACCTGTGTGGGAACGTGGGGTTCTTCGATAATACGCAGTGTACATACAACAGTGTTATAAATATAGGAGGGGGAAGTGTTGACAATTCACAAGAAGCCAAGAATGATAAATCAAACACAATTGACAATTTAATTGATATGTTACCTTTAGTTGTAGGAATAGCCGGGGGCTGTCTCATAGTGATAGTAGTCTTATACTTAACAATTAAATACTGTAAATGCAAGAAGAAGAGGACCAACCCAGAACCAGCGGAACCGGAGGAACACGAGATGAGGGATCTCAGGAGAAGGTTAGAGCCACGCCCTCCATACCAAAGACAGATGGGTGTTGAGTTTGAAATAAATGAAGCTCTCGAATTCATGGGCGTCGAAGGGANNNNNNNNNNNNNNNNNNNNNNNNNNNNNNNNNNNNNNNNNNNNNNNNNNNNNNNNNNNNNNNNNNNNNNNNNNNNNNNNNNNNNNNNNNNNNNNNNNNNNNNNNNNNNNNNNNNNNNNNNNNNNNNNNNNNNNNNNNNNNNNNNNNNNNNNNNNNNNNNNNNNNNNNNNNNNNNNNNNNNNNNNNNNNNNNNNNNNNNNNNNNNNNNNNNNNNNNNNNNNNNNNNNNNNNNNNNNNNNNNN
>P191_Sanger_sequences
-------------------------------------------------------------------------------------------------------------------------------------------------------------------------------------------------------------------------------------------------------------------------------------------------------------------------------------------------------------------------------------------------------------------------------------------------------------------------------------------------------------------------------------------------------------------------------------------------------------------------------------------------------------------------------------------------------------------------------------------------------------------------------------------------------------------------------------------------------------------------------------------------------------------------------------------------------------------------------------------------------------------------------------------------------------------------------------------------------------------------------------------------------------------------------------------------------------------------------------------------------------------------------------------------------------------------------------------------------------------------------------------------------------------------------------------------------------------------------------------------------------------------------------------------------------------------------------------------------------------------------------------------------------------------------------------------------------------------------------------------------------------------------------------------------------------------------------------------------------------------------------------------------------------------------------------------------------------------------------------------------------------------------------------------------------------------------------------------------------------------------------------------------------------------------------------------------------------------------------------------------------------------------------------------------------------------------------------------------------------------------------------------------------------------------------------------------------------------------------------------------------------------------------------------------------------------------------------------------------------------------------------------------------------------------------------------------------------------------------------------------------------------------------------------------------------AACAAGTGGGGCCGCTGTGGTGGATAGGCTAGCTAATTTCGGATTACCACCAGCGAGGGCAGAATTAAGAGAAGTACCATTTGGCGGGTACCAAAGATCAGTCACAAACACGAACCACAGAGTCAAGGTGAGTGTGAGTGGGGGGCGAGCAGTTGTTCAAAAAGGGAACAAAGCCGAGATGAATCCAGTCTTTGTCAATAGGACACCAGGACAAACGACCCTAGGCCAACCAACAACAGACACTACAGGGATGACAACTGCAGATTTTTTAGATATATAGACCCCTGGGCGCCAAAAAGAAGTGGAAAGAGGAATGCAGTTGGAGCACTACTACAATTAGACCCAAATTTAGGACTTAAGAGAATGATAACCAAAGCATTGGCCCAGGGACGAGAAGAAGATTGGATTAAGATAACCACCAACACTACAAAGATCAAATTGAAATCACTAAGGCCACTGG--------------------------------------------------------------------------------------------------------------------------------------------------------------------------------------------------------------------------------------------------------------------------------------------------------------------------------------------------------------------------------------------------------------------------------------------------------------------------------------------------------------------------------------------------------------------------------------------------------------------------------------------------------------------------------------------------------------------------------------------------------------------------------------------------------------------------------------------------------------------------------------------------------------------------------------------------------------------------------------------------------------------------------------------------------------------------------------------------------------------------------------------------------------------------------------------------------------------------------------------------------------------------------------------------------------------------------------------------------------------------------------------------------------------------------------------------------------------------------------------------------------------------------------------------------------------------------------------------------------------------------------------------------------------------------------------------------------------------------------------------------------------------------------------------------------------------------------------------------------------------------------------------------------------------------------------------------------------------------------------------------------------------------------------------------------------------------------------------------------------------------------------------------------------------------------------------------------------------------------------------------------------------------------------------------------------------------------------------------------------------------------------------------------------------------------------------------------------------------------------------------------------------------------------------------------------------------------------------------------------------------------------------------------------------------------------------------------------------------------------------------------------------------------------------------------------------------------------------------------------------------------------------------------------------------------------------------------------------------------------------------------------------------------------------------------------------------------------------------------------------------------------------------------------------------------------------------------------------------------------------------------------------------------------------------------------------------------------------------------------------------------------------------------------------------------------------------------------------------------------------------------------------------------------------------------------
>PMCV_P191_LV2003163156
ACTAAACTGGTGCATAGTTCAGTAACAAACCATCCGCTTTGCAACAGGGAAGCGGGCCGTAACTCCAGTGGTGACATGGGGAACGGACATTAGCTTACTCTGCTAAGGGAGTGAGGAGACCTGACTGAGGAAGTAGGATGCACCTCAGGACTTAGGATTCGGTTCAGTCATCTATGGTAGTGACCCCAAAACGACTAGTTCGGGAACGGGGGACCCCACTGCCGCAGGGGTATCGACGGGCTACTACACCCACTTCAGCCTTCCCTCTGGGGGGGGTAGAAAGGTGGGTCGAGCGGTGAGGAGAAGGGTTGTCAAATTAAAACAACTCTCCGACTGCGATCTTATTTCGGTAGTCCCGGGCCGGCGTTGATACTCAGGTAAGGTCCGGATGTCAACCAACTATGGAACCAAACACATCTGTCATTGCAACGGAGCAGCAGCAGGCTGCCATGAGAGAGGTGGAGGCCGAGGCGGCGGCCAGAGACGAAGTGGTGGAGAAGATCGCATTCGCTGAAGGAGCGATGATGGTACAGACGAGGAGGTTACCATCAGGAAAGTCGTCGGTAGGAAGTTTTCTCGGCGAACTGGCACAGAACATACGTGCCATGAATCGGTCATTGCACACAGATACCAACATGCTGACCGAAGGGGCGATGGTGGACAGGGCGAGGGCAAAAGTACACAAAATCATTAGGGAAGGGAATTTGGACTCTAGGGTATTTTCAAACACGGGGAGCAACACTATGTTGTCACTGTGGGTACCGGCAGTACCGGGACCACCGGTAGTACCGGAGCATTGGGACGTTGCGCCGTCCTGGTTCGTATGCAGACCGGGGAAAAAGGGGGGGATAAAGATTACACAAAGCGCATCAATGGCAGCATTAAACCCACTATTTAGAGGCGCAGACGTGGGGCCAATCGGGACAGCAGTCAGGGCGGATGTAAACGCATTTTCAATGAATGCAGTTCTGGGAGCACTAAGAGCCGGGGGATTTAACACCGAACATTCCCTGGTGTCATTCGTTGAACCACTAATTCGGATCTTGTTAATGGGGGTACAAACACAAGATAGGGGGACCAGCCCATGGGATTGGGTTGGAGGGATGAGTTCGCGAATAGTCAATCCCCTAGTATTCACAACAAGCGGGAACTTCTTCCCAGGGGGACCAAATTTGAGGGTGTGGGGAGCCAACGATACAGTGGCCAGGATAGTAAACGTTGAGGACTACATGCGCGAGGCGGCCGGGGAGGGGAGGTTCGACGCCGGATGGGGACCGGAATTCTGGGGTGGGACAGGGGACGACGCAGTGGCGGTGGTACCGATAAGGGCAGTAGAAGCAGGGCTAGGGGAAGTAAACGCAGGGTGGACATTGGCACACATGGAATACCCAGTCAAGGTTAGATTACTTGACGTCNNNNNNNNNACAATTGGACCAGGGGGGAGCCTGCCCCTAAACGCAAACAGAGAATACACGGCGGCAGGAGCTACGCATGTACCCGGGCCCTATGCCAGGGTACTGTACGTCGTCGTGGACCAAAACGCAGACAGGTGTGTGGGGGTGAGAGTGCAGGGACAGGGTGCTGTAATTGACGTGGATCCGGCGTTGAATTACGTGATAGGGGGAGCGGATTTGGGGATGTTGCCGTTGATACAGTGGAGTGTAGGGCTGGGGGCTGAGGACATGGCGCAGGGATCGATTGCACAGACGCAGCGATGGGTGAGGATGTATGGAAACGAGGACGATTGGGAATCAGCGTGGCATCTGGTGTCTAGCGCGTACACAGTGTACAGCCCGGCATTCAGGAGATCGGGTGTCGCAGTGGAGGGAGGGTTCTGGGCGCAACCAGCTGCAGGGCCAGCACCGTTCCCACTAGGAGGATTGGCAGGGTGGGTGAGGTACGACAATCAGGCACGGGCGGCGCAGGTTGCACTTTGCAGAGAGAGGGCGGATATGGCGGAGTGTCCTTGGGGGGGGTACAGGGAGAGAGGGGTGAGACCGGGGAGTGTGGCAAACTGGCAGTACGTAAGGTTCGATCCCACAGTGGCCGTAGGAGTAGCTGCTCACTTCTGGTCGGTAGTGAAGGTGATGGTGGCTCCCGTCCCAGACAGAGCGGCTGCTCTGGCGGACATGGCGTGGGGGAAGGGGAAGGTGCAAGCCACGGGTGAGGATGTGATCAACGGGCAGATGGGACAACCTGAGTCCATGATGAGAGGGGTGGCGCTGAACGAGAACCAGGGACTAGCGGCGGCTACAGTCAGGAGGGTGGTTGGGCTGGAGAACGAGTCGATGCAAACAACGCACTGGAGTACGACGGAGGTAGCAATGAACGGGTACTACGGGAGAGCAGGAGCAACAGCACACCACGCTGCATTTCCGTTGTCCGAGGGGGGGACAATGCGAAAACGAATACCAGCTATAGAGATGAGGGAGAACGGGGTGGAGGGGGACCTGATGAACGATGATCTCTATTCAATTGGAACGGCAGCGGGGTACCTGGCGGTAGAGGGGATGGCAGGTGCGCAGGGGGGTATCTGGGACGTGGTCCAGTACCAGCTGCCTGGGCCTGACGATGAGGCGAGGGGGGTGATGAACACGGTGGGGGCGATGGGGGGATGGACGAGGGCGGTGACACCAGTGGACAATGTGGCCACCATGAGGGACAACGGGGTTGAGGGGGAACCTTGTGGGATAGTGATGTCTCTACCAACAAGTGGGGCCGCTGTGGTGGATAGGCTAGCTAATTTCGGATTACCACCAGCGAGGGCAGAATTAAGAGAAGTACCATTTGGCGGGTACCAAAGATCAGTCACAAACACGAACCACAGAGTCAAGGTGAGTGTGAGTGGGGGGCGAGCAGTTGTTCAAAAAGGGAACAAAGCCGAGATGAATCCAGTCTTTGTCAATAGGACACCAGGACAAACGACCCTAGGCCAACCAACAACAGACACTACAGGGATGACAACTGCAGATTTTTTAGATATATAGACCCCTGGGCGCCAAAAAGAAGTGGAAAGAGGAATGCAGTTGGAGCACTACTACAATTAGACCCAAATTTAGGACTTAAGAGAATGATAACCAAAGCATTGGCCCAGGGACGAGAAGAAGATTGGATTAAGATAACCACCAACACTACAAAGATCAAATTGAAATCACTAAGGCCACTGGATGGATGGGAGCATTCAGGATGGGGACTGGGACTGAGGTTAGCCTTAGAACTGGTTTCTGAGCCAACGAGAGAGATAATGTCAGGGGTAATTAGACAAATTAGGATAGGGAAGCTAGATCCAACCAAAGTATTCAAATCAATTAGTAACCAGGCGAAAGTTAGCGGGTGCGGGCTATGTAGGGAGTGGAAGGAGTACGTAAATTGGGAATTACTAGGGGGGTACCAGATGATAACAGCCCAACAGATGGGTGAAGAGGTAGCACACCAGGTGACCGAAAAGGCTAAAAGCGAGGAAGCGGGAAGCGATAGGATAAATAGGGCATTAGAATCAATTTTAGGGCCACTAAGGGGTACATGCACGGTACCGTGCTCACAAAGGGAATTTTTATTATGTAGGGATAAATGGGCCAAAAACACGTCCGGGTACATAGGGTTAGGGCAGAATTTAGGGCGACAGAAGATAGACGTAGCACTTAATTCAGACATCAAGGCACTGGAAAGGATGATGGAGGGAGAATTCGAGAACAGACCATTTATCAAAAGTGAACCAGGGAAAAGCAGGCCGGTAGTTAATAGTAATATATCGTGTTACCTAAATTTAGAGTATGGGTGGGTAACCATTAAAAAGACACTGAAAAAATACTTAGGCAAGAGGACAACAATTTTCGACGACGCAAGCCAAAAGGTACTGTTATGGCAAGAAATGATAATTGGAGCAGATAACCATAGGGAGATTAAAG-TGCCACTAGACTACTCGCGGTTCGATTCAACAATTGGGAAAACGCAAATCATGAAGTGTGTTAGACTGCTATTAGACATGGTGCGAGGTAACGACAATTGGAAAAGGTCAGTTACTGAAAGATTCGAGAGACAAACGGTGTACATTGACGGTTACGGAAAACTCAGGTGGGAAAACAGCGTACTTAGCGGATGGAGATGGACAAGTATAATCACATCTGTAATAAATTTGGCCATTCTTAAGGCGACCGGAGCCGATGCGAGCGGAGTAGGGATTAAAGTCCAGGGAGATGATGTTAAAATCAGCTTCCAAACAATTCGAGAAGCGGAAAGGTGTGTCGAAGAAATTAACGCTTTAGGGTATGAAATCAACCCGGGTAAAGTATTTGCGTCAAGGAAAAGGGACGAGTATCTCAGGATGGTAGCGGAAGAGGGGAAAATGGCAGGTTATGTAATTAGGTGTCTACCGAAAATTGTATTTACATCACCAACAGAAGAGGTTACCACATGGGAAGAACGAATTAGGGGAACAGTGTCAAAATGGATGAGGGTGTTATCACGGGGGGGGGATAGGGAAGTAGCTAAGTATTGGATGAAACGCGATTTGTGTGGATTGAGTGGAGAGAATTCGGAATTAATAGATAGCTGGTTACGTACTCCAGCATCCGTGGGGGGGGGTGGTTGTGCATGGTTACTGGGGGAGGGAAATTTGTGGACGGGATTAGTACTTAGGGAACAGGAGGAAGCAGAAGTGGTGGAGCGTTCAAATCACAAAATGATGTCGGATTACGGGGGGTCAGTTCCTGCCCGTAGATGGATCAAGAGTGTGACGAAGGGCGCAAAACCGGCTTTTGGGTTCAAGAGGATAGAGAGGGTAAAGCCGCTAGGGAACTGGTTAAAAGATCTAAGGCCAGTGGCGGAATCAATTAAATCAATTAGTGACTTAGTCGAAACATCACAGGTACCAAAATTCAGATTTAAGGAAATTTATGATTGGACACCATTCATGGTACACAAGAGGAACGCGCTCATAGAAGAAAAGAACTGGGACAAATTGTGCTCGCTTTATCATAATGAAGGGGAAGTGAGACTATATAAAAGGATATTACCCAGGTGGATGTGGCTGAGTATGATAAAAAATGAGTTAACATGGGTAAGTATGCCACCAAACATTGCTAATTCGGAAGTTGCTTCACTTGCAAAAGAAAGAGTGGAGTACAAAGTGTTGAGTAAAGTATTGAGGTATCACCGAACCGTCTCAAGAGAAACGCTCACTCGTTTTTCTATTGGTGGGGAGTATGTACTGAGTGCTAAACTCAACGACAGGCAAAGGATATTACAGTAGGACGGTGGTAG--CTGAAACAGGGGCTACTAGCACAAAGAAGCTATCTGGAATAGGGGATAGTGTAACCTGATCACGGAACTAATACGCACCGTGTACCTATTAGTAAGGCGTATATGGTAGGTGCCGGAGGAGGCGACGATCCCGGGACTTCACTTACCGCAGAGGCAGCTATAGTAGGTTAGGCGTGGAATTCCGGCCATTTTAGAGGACCTATTCGGACCGGCGTGGTTGTCGAAGTAAGACCCGGA--TGTCAAACAAGATGAAGAGTTTTTTACTGGTGCTTTTATGTTTGTGTGTAGGGGAGGGGATTGTTCCAATGTTCAGGCGAGAATGGTGTTTGTGCACTGCAGGGAATGCGAGAGTACCCTTGGTGGGAGAGGGAAGGGCTGAGAAGATCGAGCTATTCAATCAGAGCGCCACATGTGGGAAGAAAGAGCTAATAATAACGTGGAAGGGAAAGAGGTGGTGCTACGATATTGAGAGCAAGCGAGGGAAAATACTAGTAAAGACACTGAGCGGAGGGGGACATCTGGAACGAGAGGGAAAGGGGTACAAGTTAGTTAGGAACGGGTTCCATCTTGCTTCATTCGGGGGTAAAAAAGAGGAAATACAGGATTCAAGTCACATAGAGAAAGTAAACGGGAAAGACGCGATAGTTAAGAAAGGGCAACACGTAGAACATCTTCCAGGGGGGAACGATTTAATTGTTACAGAGGGCGGGAACCTGTGTGGGAACGTGGGGTTCTTTGATAATACGCAGTGTACATACAACAGTGTTATAAATATAGGAGGGGGAAGTGTTGACAATTCACAAGAAGCCAAGAACGATAAATCAAACACAATTGACAATTTAATTGATATGTTACCTTTAGTTGTAGGAATAGCCGGGGGCTGTCTCATAGTGATAGTAGTCTTATACTTAACAATTAAATACTGTAAATGCAAGAAGAAGAGGACCAACCCAGAGCCAGCGGAACCGGAGGAACACGAGATGAGGGATCTCAGGAGAAGGTTAGAGCCACGCCCTCCATACCAAAGACAGATGGGTGTTGAGTTTGAAATAAATGAAGCTCTCGAATTCATGGGCGTCGAAGGGAGTGAAAGCCCAGACTCAGGATGTCAGTCAGATGAAGAGGGATTCAGAGTAGGAGTCTAGATGGAACGAAGAGATAGGTCACCACTATCGTCCGCATATAATTTTACACAATTGGACTAGTACTATTGTACAGGGGTACCATTTACCCTGCCAGACCGACAAATAGGTCGGGTGTTTAGTGAGAAAGTCGCTAGCACCTGGGCGAAAGATGGGGCAACATACTGACTCTTGGGAGTGAGACCA
>PV103_Sanger_sequences
-------------------------------------------------------------------------------------------------------------------------------------------------------------------------------------------------------------------------------------------------------------------------------------------------------------------------------------------------------------------------------------------------------------------------------------------------------------------------------------------------------------------------------------------------------------------------------------------------------------------------------------------------------------------------------------------------------------------------------------------------------------------------------------------------------------------------------------------------------------------------------------------------------------------------------------------------------------------------------------------------------------------------------------------------------------------------------------------------------------------------------------------------------------------------------------------------------------------------------------------------------------------------------------------------------------------------------------------------------------------------------------------------------------------------------------------------------------------------------------------------------------------------------------------------------------------------------------------------------------------------------------------------------------------------------------------------------------------------------------------------------------------------------------------------------------------------------------------------------------------------------------------------------------------------------------------------------------------------------------------------------------------------------------------------------------------------------------------------------------------------------------------------------------------------------------------------------------------------------------------------------------------------------------------------------------------------------------------------------------------------------------------------------------------------------------------------------------------------------------------------------------------------------------------------------------------------------------------------------------------------------------------------------------------------------------------------------------------------------------------------------------------------------------------------------------------AACAAGTGGGGCCGCTGTGGTGGATAGGTTAGCTAATTTTGGATTACCACCAGCGAGGGCGGAATTAAGAGAAGTACCATTTGGCGGGTACCAAAGATCAGTCACAAACACGAACCACAGAGTCAAGGTGAGTGTGAGTGGGGGGCGAGCAGTTGTTCAAAAAGGGAACAAAGCCGAGATGAATCCAGTCTTTGTCAATAGGACACCAGGACAAACGACCCTAGGCCAACCAACAACAGACACTACAGGGATGACAACTGCAGATTTTTTAGATATATAGACCCCTGGGCACCAAAAAGAAGTGGAAAGAGGAATGTAGTTGGAGCACTACTACAATTAGACCCAAATTTAGGACTTAAGAGAATGATAACCAAAGCATTGGCCCAGGGACGAGAAGAAGATTGGATTAAGATAACCACCAACACTACAAAGATCAAATTGAAATCACTAAGGCCACTGG--------------------------------------------------------------------------------------------------------------------------------------------------------------------------------------------------------------------------------------------------------------------------------------------------------------------------------------------------------------------------------------------------------------------------------------------------------------------------------------------------------------------------------------------------------------------------------------------------------------------------------------------------------------------------------------------------------------------------------------------------------------------------------------------------------------------------------------------------------------------------------------------------------------------------------------------------------------------------------------------------------------------------------------------------------------------------------------------------------------------------------------------------------------------------------------------------------------------------------------------------------------------------------------------------------------------------------------------------------------------------------------------------------------------------------------------------------------------------------------------------------------------------------------------------------------------------------------------------------------------------------------------------------------------------------------------------------------------------------------------------------------------------------------------------------------------------------------------------------------------------------------------------------------------------------------------------------------------------------------------------------------------------------------------------------------------------------------------------------------------------------------------------------------------------------------------------------------------------------------------------------------------------------------------------------------------------------------------------------------------------------------------------------------------------------------------------------------------------------------------------------------------------------------------------------------------------------------------------------------------------------------------------------------------------------------------------------------------------------------------------------------------------------------------------------------------------------------------------------------------------------------------------------------------------------------------------------------------------------------------------------------------------------------------------------------------------------------------------------------------------------------------------------------------------------------------------------------------------------------------------------------------------------------------------------------------------------------------------------------------------------------------------------------------------------------------------------------------------------------------------------------------------------------------------------------------
>PMCV_PV103_LV2008418030
ACTAAACTGGTGCATAGTTCAGTAACAAACCATCCGCTTTGCAACAGGGAAGCGGGCCGTAACTCCAGTGGTGACATGGGGAACGGACATTAGCTTACTCTGCTAAGGGAGTGAGGAGACCTGACTGAGGAAGTAGGATGCACCTCAGGACTTAGAATTCGGTTTAGTCATCTATGGTAGTGACCCCAAAACGACTAGTTCGGGAACGGGGGACCCCACTGCCGCAGGGGTATCGACGGGCTACTACACCCACTTCAGCCTTCCCCCCGGGGGGGGTAGAAAGGTGGGTCGAGCGGTGAGGAGAAGGGTTGTCAAACTAAAACAACTCTCCGACTGCGATCTTATTTCGGTAGTCCCGGGCCGGCGTTGATACTCAGGTAAGGTCCGGATGTCAACCAACTATGGAACCAAACACATCTGTCATTGCAACGGAGCAGCAGCAGGCTGCCATGAGAGAGGTGGAGGCCGAGGCGGCGGCCAGAGACGAAGTGGTGGAGAAGATCGCATTCGCTGAAGGAGTGATGATGGTACAGACGAGGAGGTTACCATCAGGAAAATCGTCGGTAGGAGGTTTTCTCGGCGAACTGGCACAGAACATACGTGCCATGAATCGGTCATTGCACACAGATACCAACATGCTGACCGAAGGGGCGATGGTCGACAGAGCGAGGGCAAAAGTACACAAAATCATTAGGGAAGGGAATTTGGACTCTAGGGTATTTTCAAACACGGGGAGCAACACTATGTTGTCACTGTGGGTACCAGCAGTACCGGGACCACCGGCAGTACCGGAGCATTGGGACGTTGCGCCGTCCTGGTTCGTATGCAGACCGGGGAAAAAGGGGGGGATAAAGATCACACAAAGCGCATCAATGGCAGCATTAAACCCACTATTTAGAGGCGCAGACGTGGGGCCAATCGGGACAGCGGTCAGGGCGGATGTAAACGCATTTTCAATGAATGCAGTTCTGGGAGCACTAAGAGCCGGGGGATTTAACACCGAACATTCTCTGGTGTCATTCGTTGAACCACTAATTCGGATCTTGCTAATGGGGGTACAAACACAAGACAGGGGGACCAGCCCATGGGATTGGGTTGGAGGGATGAGTTCGCGAATAGTCAATCCCCTAGTATTCACAACAAGCGGGAACTTCTTCCCAGGGGGACCAAATTTGAGGGTGTGGGGAGCCAACGATACAGTGGCCAGGATAGTAAACGTTGAGGACTACATGCGCGAGGCAGCCGGGGAGGGGAGGTTCGACGCTGGATGGGGACCGGAATTCTGGGGTGGGACAGGGGACGACGCAGTGGCGGTGGTACCGATAAGGGCAGTAGAAGCAGGGCTAGGAGAAGTAAACGCAGGGTGGACATTGGCACACATGGAATACCCAGTCAAGGTTAGACTACTTGACGTCGACGACCGAACAATTGGACCAGGGGGGAGCCTGCCCCTAAACGCAAACAGAGAATACACGGCGGCAGGAGCTACGCATGTACCCGGGCCCTATGCCAGGGTACTGTACGTCGTCGTGGACCAAAACGCAGACAGGTGTGTGGGGGTGAGAGTGCAGGGACAGGGTGCTGTAATTGACGTGGATCCGGCGTTGAATTACGTGATAGGGGGAGCGGATTTGGGGATGTTGCCGTTGATACAGTGGAGTGTAGGGCTGGGGGCCGAGGACATGGCGCAGGGATCGATTGCACAGACGCAGCGATGGGTGAGGATGTATGGAAACGAGGACGATTGGGAATCAGCGTGGCATCTGGTGTCTAGCGCGTACACAGTGTACAGCCCGGTATTCAGGAGATCGGGTGTCGCAGTGGAGGGAGGATTCTGGGCGCAACCAGCTGCAGGGCCAGCACCGTTTCCACTAGGAGGATTGGCAGGGTGGGTGAGGTACGACAATCAGGCACGGGCGGCGCAGGTTGCACTTTGCAGAGAGAGGGCGGATATGGCGGAGTGTCCTTGGGGGGGGTACAGGGAGAGAGGGGTGAGACCGGGGAGTGTGGCAAACTGGCAGTACGTAAGGTTCGATCCCACAGTGGCTGTAGGAGTAGCTGCTCACTTCTGGTCGGTAGTGAAGGTGATGGTGGCTCCCGTCCCAGACAGAGCGGCTGCTCTGGCGGACATGGCGTGGGGGAAGGGGAAGGTGCAAGCCATGGGTGAGGATGTGATCAACGGGCAGATGGGACAACCTGAGTCTATGATGAGAGGGGTGGCGCTGAACGAGAACCAGGGACTAGCGGCGGCTACAGTCAGGAGGGTGGTTGGGCTGGAGAACGAGTCGATGCAAACAACGCACTGGAGTACAACGGAGGTAGCAATGAACGGGTACTACGGGAGAGCAGGAGCAACAGCACACCACGCTGCATTTCCGTTGTCCGAGGGGGGGACAATGCGAAAACGAATACCAGCTATAGAGATGAGGGAGAACGGGGTGGAGGGGGACCTGATGAACGATGATCTCTATTCAATTGGAACGGCAGCGGGGTACCTGGCAGTAGAGGGGATGGCAGGTGCGCAGGGGGGTATCTGGGACGTGGTCCAGTACCAGCTGCCTGGGCCTGACGATGAGGCGAGGGGGGTGATGAACACGGTGGGGGCGATGGGGGGATGGACGAGGGCGGTGACACCAGTAGACAATGTGGCCACCATGAGGGACAACGGGGTTGAGGGGGAACCTTGTGGGATAGTGATGTCTCTACCAACAAGTGGGGCCGCTGTGGTGGATAGGTTAGCTAATTTTGGATTACCACCAGCGAGGGCGGAATTAAGAGAAGTACCATTTGGCGGGTACCAAAGATCAGTCACAAACACGAACCACAGAGTCAAGGTGAGTGTGAGTGGGGGGCGAGCAGTTGTTCAAAAAGGGAACAAAGCCGAGATGAATCCAGTCTTTGTCAATAGGACACCAGGACAAACGACCCTAGGCCAACCAACAACAGACACTACAGGGATGACAACTGCAGATTTTTTAGATATATAGACCCCTGGGCACCAAAAAGAAGTGGAAAGAGGAATGTAGTTGGAGCACTACTACAATTAGACCCAAATTTAGGACTTAAGAGAATGATAACCAAAGCATTGGCCCAGGGACGAGAAGAAGATTGGATTAAGATAACCACCAACACTACAAAGATCAAATTGAAATCACTAAGGCCACTGGATGGATGGGAGCATTCAGGATGGGGACTGGGACTGAGGTTAGCCTTAGAACTAGTTTCTGAGCCAACGAGAGAGACAATGTCAGGGGTAATTAGACAAATTAGGATAGGGAAGCTAGATCCAACCAAGGTATTCAAATCAATTAGTAACCAGGCGAAAGTTAGCGGGTGCGGGCTATGTAGGGAGTGGAAGGAGTACGTAAATTGGGAATTACTAGGGGGGTACCAGATGATAACAGCCCAACAGATGGGTGAAGAGGTAGCACACCAGGTGACCGAAAAGGCTAAAAGCGAGGAAGCGGGAAGCGATAGGATAAATAGGGCATTAGAATCAATTTTAGGGCCACTAAGGGGTACATGCACGGTACCGTGCTCACAAAGGGAATTTTTATTATGTAGGGATAAATGGGCCAAAAACACGTCCGGGTACATAGGGTTAGGCCAAAATTTAGGGCGACAGAAGATAGACGTAGCACTTAATTCAGACATCAAGGCACTGGAAAGGATGATGGAGGGAGAATTCGAGAATAGACCATTTATCAAAAGTGAACCAGGGAAAAGCAGGCCGGTAGTTAATAGTAATATATCGTGTTACCTAAATTTAGAGTATGGGTGGGTAACCATTAAAAAGACACTGAAAAAATACTTAGGCAAGAGGACAACAATTTTCGACGACGCAAGCCAAAAGGTACTATTATGGCAAGAAATGATAATTGGAGCAGATAACCATAGGGAGATTAAAG-TGCCACTAGACTACTCGCGGTTCGATTCAACAATTGGGAAAACGCAAATCATGAAGTGTGTTAGACTGCTATTAGACATGGTGCGAGGTAACGACAATTGGAAAAGGTCAGTTACTGAAAGATTCGAGAGACAAACGGTGTACATTGACGGTTACGGAAAACTCAGGTGGGAAAACAGCGTACTTAGCGGATGGAGATGGACAAGTATAATCACATCTGTAATAAATTTGGCCATTCTTAAGGCGACCGGAGCCGATGCGAGCGGAGTAGGGATTAAAGTCCAGGGAGATGATGTTAAAATCAGCTTCCAAACAATTCGAGAAGCGGAAAGGTGTGTCGAAGAAATTAACGCTTTAGGGTATGAAATTAACCCGGGTAAAGTATTTGCGTCAAGGAAAAGGGACGAGTATCTCAGGATGGTAGCGGAAGAGGGGAAAATGGCAGGTTATGTAATTAGGTGTCTACCGAAAATTGTATTTACATCACCAACAGAAGAGGTTACCACATGGGAAGAACGAATTAGGGGAACAGTGTCAAAATGGATGAGGGTGTTATCACGGGGGGGGGATAGGGAAGTAGCTAAATATTGGATGAAACGCGATTTGTGTGGATTGAGTGGAGAGAATTCGGAATTAATAGATAGCTGGTTACGTACTCCAGCATCCGTGGGGGGGGGTGGTTGTGCATGGTTACTTGGGGAGGGAAATTTGTGGACGGGATTAGTACTTAGGGAACAGGAGGAAGCAGAAGTGGTGGAGCGTTCAAATCACAAAATGATGTCGGATTACGGGGGGTCAGTTCCTGCCCGTAGATGGATCAAGAGTGTGACGAAGGGCGCAAAACCGGCTTTTGGGTTCAAGAGGATAGAGAGGGTAAAGCCACTAGGGAACTGGTTAAAAGATCTAAGGCCAGTGGCGGAATCAATTAAATCAATTAGTGACTTAGTCGAAACATCACAGGTACCAAAATTTAGATTTAAGGAAATTTATGATTGGACACCATTCATGGTACACAAGAGGAACGCGCTCATAGAAGAAAAGAACTGGGACAAATTGTGCTCGCTTTATCATAATGAAGGGGAAGTGAGACTATATAAAAGGATATTACCCAGGTGGATGTGGCTGAGTATGATAAAAAATGAGTTAACATGGGTAAGTATGCCACCAAACATTGCTAATTCGGAAGTTGCTTCACTTGCAAAAGAAAGAGTGGAGTACAAAGTGTTGAGTAAAGTATTGAGGTATCACCGAACCGTCTCAAGAGAAACGCTCACTCGTTTTTCTATTGGTGGGGAGTATGTACTGAGTGCTAAACTCAACGACAGGCAAAGGATATTACAGTAGGACGGTGGTAG--CTGAAACAGGGGCTACTAGCACAAAGAAGCTATCTGGAATAGGGGATAGTGTAACCTGATCACGGAACTAATACGCACCGTGTACCTATTAGTAAGGCGTATATGGTAGGTGCCGGAGGAGGCGACGATCCCGGGACTTCACTTACCGCAGAGGCAGCTATAGTAGGTTAGGCGTGGAATTCCGGCCATTTTAGAGGACCTATTCGGACCGGCGTGGTTGTCGAAGTAAGACCCGGA--TGTCAAATAAGATGAAGAGTTTTTTACTGGTGCTTTTATGTTTGTGTGTAGGGGAAGGGATTGTTCCAATGTTCAGGCGAGAATGGTGCTTGTGCACTGCAGGGAATGCGAGAGTACCCTTGGTGGGAGAGGGAAGGGCTGAGAAGATCGAGCTATTCAATCAGAGTGCCACATGTGGGAAGAAAGAGCTAATAATAACGTGGAAGGGAAAGAGGTGGTGCTACGATATTGAGAGCAAGCGAGGGAAAATACTAGTAAAGACACTGAGCGGAGGGGGACATCTGGAACGAGAGGGAAAGGGGTACAAGTTAGTTAGGAACGGGTTCCATCTTGCTTCATTCGGGGGTAAAAAAGAGGAAATACAGGATTCAAGTCACATAGAGAAAGTAAACGGGAAAGACGCGATAGTTAAGAAAGGGCAACACGTAGAACATCTTCCAGGGGGGAACGATTTAATTGTTACAGAGGGCGGGAACCTGTGTGGGAACGTGGGGTTCTTCGATAATACGCAGTGTACATACAACAGTGTTATAAATATAGGAGGGGGAAGTGTTGACAATTCACAAGAAGCCAAGAACGATAAATCAAACACAATTGACAATTTAATTGACATGTTACCTTTAGTTGTAGGAATAGCCGGGGGCTGTCTCATAGTGATAGTAGTCTTATACTTAACAATTAAATACTGTAAATGCAAGAAGAAGAGGACCAACCCAGAACCAGCGGAACCGGAGGAATACGAGATGAGGGATCTCAGGAGAAGGTTAGAGCCACGCCCTCCATACCAAAGACAGATGGGTGTTGAGTTTGAAATAAATGAAGCTCTCGAATTCATGGGCGTCGAAGGGAGTGAAAGCCCAGACTCAGGATGTCAGTCAGATGAAGAGGGATTCAGAGTAGGAGTCTAGATGGAACGAAGAGATAGGTCACCACTATCGTCCGCATATAATTTTACACAATTGGACTAGTACTATTGTACAGGGGTACCATTTACCCTGCCAGACCGACAAATAGGTCGGGTGTTTAGTGAGAAAGTCGCTAGCACCTGGGCGAAAGATGGGGCAACATACTGACTCTTGGGAGTGAGACCA
>PV66_Sanger_sequences
-------------------------------------------------------------------------------------------------------------------------------------------------------------------------------------------------------------------------------------------------------------------------------------------------------------------------------------------------------------------------------------------------------------------------------------------------------------------------------------------------------------------------------------------------------------------------------------------------------------------------------------------------------------------------------------------------------------------------------------------------------------------------------------------------------------------------------------------------------------------------------------------------------------------------------------------------------------------------------------------------------------------------------------------------------------------------------------------------------------------------------------------------------------------------------------------------------------------------------------------------------------------------------------------------------------------------------------------------------------------------------------------------------------------------------------------------------------------------------------------------------------------------------------------------------------------------------------------------------------------------------------------------------------------------------------------------------------------------------------------------------------------------------------------------------------------------------------------------------------------------------------------------------------------------------------------------------------------------------------------------------------------------------------------------------------------------------------------------------------------------------------------------------------------------------------------------------------------------------------------------------------------------------------------------------------------------------------------------------------------------------------------------------------------------------------------------------------------------------------------------------------------------------------------------------------------------------------------------------------------------------------------------------------------------------------------------------------------------------------------------------------------------------------------------------------------AACAAGTGGGGCCGCTGTGGTGGATAGGTTAGCTAATTTCGGATTACCACCAGCGAGGGCGGAATTAAGAGAAGTACCATTTGGCGGGTACCAAAGATCAGTCACAAACACCAACCACAGAGTCAAGGTGAGTGTGAGTGGGGGGCGAGCAGTTGTTCAAAAAGGGAACAAAGCCGAGATGAATCCAGTCTTTGTCAATAGGACACCAGGACAAACGACCCTAGGCCAACCAACAACAGACACTACAGGGATGACAACTGCAGATTTTTTAGATATATAGACCCCTGGGCACCAAAAAGAAGTGGAAAGAGGAATGCAGTTGGAGCACTACTACAATTAGACCCAAATTTAGGACTTAAGAGAATGATAACCAAAGCATTGGCCCAGGGACGAGAAGAAGATTGGACTAAGATAACCACCAACACTACAAAGATCAAACTGAAATCACTAAGGCCACTGG--------------------------------------------------------------------------------------------------------------------------------------------------------------------------------------------------------------------------------------------------------------------------------------------------------------------------------------------------------------------------------------------------------------------------------------------------------------------------------------------------------------------------------------------------------------------------------------------------------------------------------------------------------------------------------------------------------------------------------------------------------------------------------------------------------------------------------------------------------------------------------------------------------------------------------------------------------------------------------------------------------------------------------------------------------------------------------------------------------------------------------------------------------------------------------------------------------------------------------------------------------------------------------------------------------------------------------------------------------------------------------------------------------------------------------------------------------------------------------------------------------------------------------------------------------------------------------------------------------------------------------------------------------------------------------------------------------------------------------------------------------------------------------------------------------------------------------------------------------------------------------------------------------------------------------------------------------------------------------------------------------------------------------------------------------------------------------------------------------------------------------------------------------------------------------------------------------------------------------------------------------------------------------------------------------------------------------------------------------------------------------------------------------------------------------------------------------------------------------------------------------------------------------------------------------------------------------------------------------------------------------------------------------------------------------------------------------------------------------------------------------------------------------------------------------------------------------------------------------------------------------------------------------------------------------------------------------------------------------------------------------------------------------------------------------------------------------------------------------------------------------------------------------------------------------------------------------------------------------------------------------------------------------------------------------------------------------------------------------------------------------------------------------------------------------------------------------------------------------------------------------------------------------------------------------------------
>PMCV_PV66_LV2008013649
ACTAAACTGGTGCATAGTTCAGTAACAAACCATCCGCTTTGCAACAGGGAAGCGGGCCGTAACTCCAGTGGTGACATGGGGAACGGACATTAGCTTACTCTGCTAAGGGAGTGAGGAGACCTGACTGAGGAAGTAGGATGCACCTCAGGACTTAGAATTCGGTTTAGTCATCTATGGTAGTGACCCCAAAACGACTAGTTCGGGAACGGGGGACCCCACTGCCGCAGGGGTATCGACGGGCTACTACACCCACTTCAGCCTTCCCTCCGGGGGGGGTAGAAAGGTGGGTCGAGCGGTGAGGAGAAGGGTTGTTAAATTAAAACAACTCTCCGACTGCGATCTTATTTCGGTAGTCCCGGGCCGGCGTTGATACTCAGGTAAGGTCCGGATGTCAACCAACTATGGAACCAAACACATCTGTCATTGCAACGGAGCAGCAGCAGGCTGCCATGAGAGAGGTGGAGGCCGAGGCGGCGGCCAGAGACGAAGTGGTGGAGAAGATCGCATTCGCCGAAGGAGTGATGATGGTACAGACAAGGAGGTTACCATCAGGAAAGTCGTCGGTAGGAGGTTTTCTCGGCGAACTGGCACAGAACATACGTGCCATGAATCGGTCATTGCACACAGATACCAACATGCTGACCGAAGGGGCGATGGTGGACAGAGCGAGGGCAAAAGTACACAAAATCATTAGGGAAGGGAATTTGGACTCTAGGGTATTTTCAAACACGGGGAGCAACACTATGTTGTCACTGTGGGTACCAGCAGTACCGGGACCACCGGCAGTACCGGAGCATTGGGACGTTGCGCCGTCCTGGTTCGTATGCAGACCGGGGAAAAAGGGGGGGATAAAGATCACACAAAGCGCATCAATGGCAGCATTAAACCCACTATTTAGAGGCGCAGACGTGGGGCCAATCGGGACAGCAGTCAGGGCGGATGTAAACGCATTTTCAATGAATGCAGTTCTGGGAGCACTAAGGGCCGGGGGATTTAACACCGAACATTCCCTGGTGTCATTCGTTGAACCACTAATTCGGATCTTGCTAATGGGGGTACAAACACAAGACAGGGGGACCAGCCCATGGGATTGGGTTGGAGGGATGGGTTCGCGAATAGTCAATCCCCTAGTATTCACAACAAGCGGGAACTTCTTCCCAGGGGGACCGAATTTGAGGGTGTGGGGAGCCAACGATACAGTGGCCAGGATAGTAAACGTTGAGGACTACATGCGCGAGGGGGCCGGGGAGGGGAGGTTCGACGCTGGATGGGGACCGGAATTCTGGGGTGGGACAGGGGACGACGCAGTGGCGGTGGTACCGATAAGGGCAGTAGAAGCAGGGCTAGGAGAAGTAAACGCAGGGTGGACGTTGGCACACATGGAATACCCAGTTAAGGTTAGACTACTTGACGTCGACGACCGAACAATTGGACCAGGGGGGAGCCTGCCCCTAAACGCAAACAGAGAATACACGGCGGCAGGAGCTACGCATGTACCCGGGCCCTATGCCAGGGTACTGTACGTCGTCGTGGACCAAAACGCAGACAGGTGTGTGGGAGTGAGAGTGCAGGGACAGGGTGCTGTAATTGACGTGGATCCGGCGTTGAATTACGTGATAGGGGGAGCGGATTTGGGGATGTTGCCGTTGATACAGTGGAGTGTAGGGCTGGGGGCCGAGGACATGGCGCAGGGATCGATTGCACAGACGCAGCGATGGGTGAGGATGTATGGAAACGAGGACGATTGGGAATCAGCGTGGCATCTGGTGTCTAGCGCGTACACAGTGTACAGCCCGGCATTCAGGAGATCGGGTGTCGCAGTGGAGGGAGGATTCTGGGCGCAACCAGCTGCAGGGGCAGCACCGTTTCCACTAGGAGGATTGGCAGGGTGGGTGAGGTACGACAATCAGGCACGGGCGGCGCAGGTTGCACTTTGCAGAGAGAGGGCGGATATGGCGGAGTGTCCTTGGGGGGGGTACAGGGAGAGAGGGGTGAGACCGGGGAGTGTGGCAAACTGGCAGTACGTAAGGTTCGATCCCACAGTGGCTGTAGGAGTAGCTGCTCACTTCTGGTCGGTAGTGAAGGTGATGGTGGCTCCCGTCCCAGACAGAGCGGCTGCTCTGGCGGACATGGCATGGGGGAAGGGGAAGGTGCAAGCCATGGGTGAGGATGTGATCAACGGGCAGATGGGACAACCTGAGTCCATGATGAGAGGGGTGGCGCTGAACGAGAACCAGGGACTAGCGGCGGCTACAGTCAGGAGGGTGGTTGGGCTGGAGAACGAGTCGATGCAAACAACGCACTGGAGTACAACGGAGGTAGCAATGAACGGGTACTACGGGAGAGCAGGAGCAACAGCACACCACGCTGCATTTCCGTTGTCCGAGGGGGGGACAATGCGAAAACGAATACCAGCTATAGAGATGAGGGAGAACGGGGTGGAGGGGGACCTGATGAACGATGATCTCTATTCAATTGGAACGGCAGCGGGGTACCTGGCGGTAGAGGGGATGGCAGGTGCGCAGGGGGGTATCTGGGACGTGGTCCAGTACCAGCTGCCTGGGCCTGACGATGAGGCGAGGGGGGTGATGAACACGGTGGGGGCGATGGGGGGATGGACGAGGGCGGTGACACCAGTAGACAATGTGGCCACCATGAGGGACAACGGGGTTGAGGGGGAACCTTGTGGGATAGTGATGTCTCTACCAACAAGTGGGGCCGCTGTGGTGGATAGGTTAGCTAATTTCGGATTACCACCAGCGAGGGCGGAATTAAGAGAAGTACCATTTGGCGGGTACCAAAGATCAGTCACAAACACCAACCACAGAGTCAAGGTGAGTGTGAGTGGGGGGCGAGCAGTTGTTCAAAAAGGGAACAAAGCCGAGATGAATCCAGTCTTTGTCAATAGGACACCAGGACAAACGACCCTAGGCCAACCAACAACAGACACTACAGGGATGACAACTGCAGATTTTTTAGATATATAGACCCCTGGGCACCAAAAAGAAGTGGAAAGAGGAATGCAGTTGGAGCACTACTACAATTAGACCCAAATTTAGGACTTAAGAGAATGATAACCAAAGCATTGGCCCAGGGACGAGAAGAAGATTGGACTAAGATAACCACCAACACTACAAAGATCAAACTGAAATCACTAAGGCCACTGGATGGATGGGAGCATTCAGGATGGGGACTGGGACTGAGGTTAGCCTTAGAACTAGTTTCTGAGCCAACGAGAGAGACAATGTCAGGGGTAATTAGACAAATTAGGATAGGGAAGCTAGATCCAACCAAGGTATTCAAATCAATTAGTAACCAGGCGAAAGTTAGCGGGTGCGGGCTATGTAGGGAGTGGAAGGAGTACGTAAATTGGGAATTACTAGGGGGGTACCAGATGATAACAGCCCAACAGATGGGTGAAGAGGTAGCACACCAGGTGACTGAAAAGGCTAAAAGCGAGGAAGCGGGAAGCGATAGGATAAATAGGGCATTAGAATCAATTTTAGGGCCACTAAGGGGTACATGCACGGTACCGTGCTCACAAAGGGAATTTTTATTATGTAGGGATAAATGGGCCAAAAACACGTCCGGGTACATAGGGTTAGGCCAAAATTTAGGGCGACAGAAGATAGACGTAGCACTTAATTCAGACATCAAGGCACTGGAAAGGATGATGGAGGGAGAATTCGAGAATAGACCATTTATCAAAAGTGAACCAGGGAAAAGCAGGCCGGTAGTTAATAGTAATATATCGTGTTACCTAAATTTAGAGTATGGGTGGGTAACCATTAAAAAGACACTGAAAAAATACTTAGGCAAGAGGACAACAATTTTCGACGACGCAAGCCAAAAGGTACTATTATGGCAAGAAATGATAATTGGAGCAGATAATCATAGGGAGATTAAAG-TGCCACTAGACTACTCGCGGTTCGATTCAACAATTGGGAAAACGCAAATCATGAAGTGTGTTAGACTGCTATTAGACATGGTGCGAGGTAACGACAATTGGAAAAGGTCAGTTACTGAAAGATTCGAGAGACAAACGGTGTACATTGACGGTTACGGAAAACTCAGGTGGGAAAACAGCGTACTTAGCGGATGGAGATGGACAAGTATAATCACATCTGTAATAAATTTGGCCATTCTTAAGGCGACCGGAGCCGATGCGAGCGGAGTAGGGATTAAAGTCCAGGGAGATGATGTTAAAATCAGCTTCCAAACAATTCGAGAAGCGGAAAGGTGTGTCGAAGAAATTAACGCTTTAGGGTATGAAATTAACCCGGGTAAAGTATTTGCGTCAAGGAAAAGGGACGAGTATCTCAGGATGGTAGCGGAAGAGGGGAAAATGGCAGGTTATGTAATTAGGTGTCTACCGAAAATTGTATTTACATCACCAACAGAAGAGATTACCACATGGGAAGAACGAATTAGGGGAACAGTGTCAAAATGGATGAGGGTGTTATCACGGGGGGGGGATAGGGAAGTAGCTAAATATTGGATGAAACGCGATTTGTGTGGATTGAGTGGAGAGAACTCGGAATTAATAGATAGCTGGTTACGTACTCCAGCATCCGTGGGGGGGGGTGGTTGTGCATGGTTACTTGGGGAGGGAAATTTGTGGACGGGATTAGTACTTAGGGAACAGGAGGAAGCAGAAGTGGTGGAGCGTTCAAATCACAAAATGATGTCGGATTACGGGGGGTCAGTTCCTGCCCGTAGATGGATCAAGAGTGTGACGAAGGGCGCAAAACCGGCTTTTGGGTTCAAGAGGATAGAGAGGGTAAAGCCACTAGGGAACTGGTTAAAAGATCTAAGGCCAGTGGCGGAATCAATTGAATCAATTAGTGACTTAGTCGAAACATCACAGGTACCAAAATTCAGATTTAAGGAAATTTATGATTGGACACCATTTATGGTACACAAGAGGAACGCGCTCATAGAAGAAAAGAACTGGGACAAATTGTGCTCGCTTTATCATAATGAAGGGGAAGTGAGACTATATAAAAGGATATTACCCAGGTGGATGTGGCTGAGTATGATAAAAAATGAGTTAACATGGGTGAGTATGCCACCAAACATTGCTAATTCGGAAGTTGCTTCACTTGCAAAAGAAAGAGTGGAGTACAAAGTGTTGAGTAAAGTATTGAGGTATCACCGAACCGTCTCAAGGGAAACGCTCACTCGTTTTTCTATTGGTGGGGAGTATGTACTGAGTGCTAAACTCAACGACAGGCAAAGGATATTACAGTAGGACGGTGGTAG--CTGAAACAGGGGCTACTAGCACAAAGAAGCTATCTGGAATAGGGGATAGTGTAACCTGATCACGGAACTAATACGCACCGTGTACCTATTAGTAAGGCGTATATGGTAGGTGCCGGAGGAGGCGACGATCCCGGGACTTCACTTACCGCAGAGGCAGCTATAGTAGGTTAGGCGTGGAATTCCGGCCATTTTAGAGGACCTATTCGGACCGGCGTGGTTGTCGAAGTAAGACCCGGA--TGTCAAACAAGATGAAGAGTTTTTTACTGGTGCTTTTATGTTTGTGTGCAGGGGAAGGGATTGTTCCAATGTTCAGGCGAGAATGGTGTTTGTGCACTGCAGGGAATGCGAGAGTACCCTTGGTGGGAGAGGGAAGGGCTGAGAAGATCGAGCTATTCAATCAGAGCGCCACATGTGGGAAGAAAGAACTAATAATAACGTGGAAGGGAAAGAGGTGGTGCTACGATATTGAGAGCAAGCGAGGGAAAATACTGGTAAAGACACTGAGCGGAGGGGGACATCTGGAACGAGAGGGAAAGGGGTACAAGTTAGTTAGGAACGGGTTCCATCTCGCTTCATTCGGGGGTAAAAAAGAGGAAATACAGGATTCAAGTCACATAGAGAAAGTAAACGGGAAAGACGCGATAGTTAAGAAAGGGCAACACGTAGAACATCTTCCAGGGGGGAACGATTTAATTGTTACAGAGGGCGGGAACCTGTGTGGGAACGTGGGGTTCTTCGATAATACGCAGTGTACATACAACAGTGTTATAAATATAGGAGGGGGAAGTGTTGACAATTCACAAGAAGCCAAGAACGATAAATCAAACACAATTGATAATTTAATTGATATGTTACCTTTAGTTGTAGGAATAGCCGGGGGCTGTCTCATAGTGATAGTAGTCTTATACTTAACAATTAAATACTGTAAATGCAAGAAGAAGAGGACCAACCCAGAACCAGCGGAACCGGAGGAACACGAGATGAGGGATCTCAGGAGAAGGTTAGAGCCACGCCCTCCATACCAAAGACAGATGGGTGTTGAGTTTGAAATAAATGAAGCTCTCGAATTCATGGGCGTCGAAGGGAGTGAAAGCCCAGACTCAGGATGTCAGTCAGATGAAGAGGGATTCAGAGTAGGAGTCTAGATGGAACGAAGAGATAGGTCACCACTATCGTCCGCATATAATTTTACACAATTGGACTAGTACTATTGTACAGGGGTACCATTTACCCTGCCAGACCGACAAATAGGTCGGGTGTTTAGTGAGAAAGTCGCTAGCACCTGGGCGAAAGATGGGGCAACATACTGACTCTTGGGAGTGAGACCA
>PV68_Sanger_sequences
-------------------------------------------------------------------------------------------------------------------------------------------------------------------------------------------------------------------------------------------------------------------------------------------------------------------------------------------------------------------------------------------------------------------------------------------------------------------------------------------------------------------------------------------------------------------------------------------------------------------------------------------------------------------------------------------------------------------------------------------------------------------------------------------------------------------------------------------------------------------------------------------------------------------------------------------------------------------------------------------------------------------------------------------------------------------------------------------------------------------------------------------------------------------------------------------------------------------------------------------------------------------------------------------------------------------------------------------------------------------------------------------------------------------------------------------------------------------------------------------------------------------------------------------------------------------------------------------------------------------------------------------------------------------------------------------------------------------------------------------------------------------------------------------------------------------------------------------------------------------------------------------------------------------------------------------------------------------------------------------------------------------------------------------------------------------------------------------------------------------------------------------------------------------------------------------------------------------------------------------------------------------------------------------------------------------------------------------------------------------------------------------------------------------------------------------------------------------------------------------------------------------------------------------------------------------------------------------------------------------------------------------------------------------------------------------------------------------------------------------------------------------------------------------------------------------AACAAGTGGGGCCGCTGTGGTGGATAGGTTAGCTAATTTCGGATTACCACCAGCGAGGGCGGAATTAAGAGAAGTACCATTTGGCGGGTACCAAAGATCAGTCACAAACACCAACCACAGAGTCAAGGTGAGTGTGAGTGGGGGGCGAGCAGTTGTTCAAAAAGGGAACAAAGCCGAGATGAATCCAGTCTTTGTCAATAGGACACCAGGACAAACGACCCTAGGCCAACCAACAACAGACACTACAGGGATGACAACTGCAGATTTTTTAGATATATAGACCCCTGGGCACCAAAAAGAAGTGGAAAGAGGAATGCAGTTGGAGCACTACTACAATTAGACCCAAATTTAGGACTTAAGAGAATGATAACCAAAGCATTGGCCCAGGGACGAGAAGAAGATTGGACTAAGATAACCACCAACACTACAAAGATCAAACTGAAATCACTAAGGCCACTGG--------------------------------------------------------------------------------------------------------------------------------------------------------------------------------------------------------------------------------------------------------------------------------------------------------------------------------------------------------------------------------------------------------------------------------------------------------------------------------------------------------------------------------------------------------------------------------------------------------------------------------------------------------------------------------------------------------------------------------------------------------------------------------------------------------------------------------------------------------------------------------------------------------------------------------------------------------------------------------------------------------------------------------------------------------------------------------------------------------------------------------------------------------------------------------------------------------------------------------------------------------------------------------------------------------------------------------------------------------------------------------------------------------------------------------------------------------------------------------------------------------------------------------------------------------------------------------------------------------------------------------------------------------------------------------------------------------------------------------------------------------------------------------------------------------------------------------------------------------------------------------------------------------------------------------------------------------------------------------------------------------------------------------------------------------------------------------------------------------------------------------------------------------------------------------------------------------------------------------------------------------------------------------------------------------------------------------------------------------------------------------------------------------------------------------------------------------------------------------------------------------------------------------------------------------------------------------------------------------------------------------------------------------------------------------------------------------------------------------------------------------------------------------------------------------------------------------------------------------------------------------------------------------------------------------------------------------------------------------------------------------------------------------------------------------------------------------------------------------------------------------------------------------------------------------------------------------------------------------------------------------------------------------------------------------------------------------------------------------------------------------------------------------------------------------------------------------------------------------------------------------------------------------------------------------------------
>PMCV_PV68_LV2008013651
ACTAAACTGGTGCATAGTTCAGTAACAAACCATCCGCTTTGCAACAGGGAAGCGGGCCGTAACTCCAGTGGTGACATGGGGAACGGACATTAGCTTACTCTGCTAAGGGAGTGAGGAGACCTGACTGAGGAAGTAGGATGCACCTCAGGACTTAGAATTCGGTTTAGTCATCTATGGTAGTGACCCCAAAACGACTAGTTCGGGAATGGGGGACCCCACTGCCGCAGGGGTATCGACGGGCTACTACACCCACTTCAGCCTTCCCTCCGGGGGGGGTAGAAAGGTGGGTCGAGCGGTGAGGAGAAGGGTTGTCAAATTAAAACAACTCTCCGACTGCGATCTTATTTCGGTAGTCCCGGGCCGGCGTTGATACTCAGGTAAGGTCCGGATGTCAACCAACTATGGAACCAAACACATCTGTTATTGCAACGGAGCAGCAGCAGGCTGCCATGAGAGAGGTGGAGGCCGAGGCGGCGGCCAGAGACGAAGTGGTGGAGAAGATCGCATTCGCTGAAGGAGTGATGATGGTACAGACGAGGAGGTTACCATCAGGAAAGTCGTCGGTAGGAGGTTTTCTCGGCGAACTGGCACAGAACATACGTGCCATGAATCGGTCATTGCACACAGATACCAACATGCTGACCGAAGGGGCGATGGTGGACAGAGCGAGGGCAAAAGTACACAAAATCATTAGGGAAGGGAATTTGGACTCTAGGGTATTTTCAAACACGGGGAGCAACACTATGTTGTCACTGTGGGTACCAGCAGTACCGGGACCACCGGCAGTACCGGAGCATTGGGACGTTGCGCCGTCCTGGTTCGTATGCAGACCGGGGAAAAAGGGGGGGATAAAGATCACACAAAGCGCATCAATGGCAGCATTAAACCCACTATTTAGAGGCGCAGACGTGGGGCCAATCGGGACAGCAGTCAGGGCGGATGTAAACGCATTTTCAATGAATGCAGTTCTGGGAGCACTAAGGGCCGGGGGATTTAACACCGAACATTCCCTGGTGTCATTCGTTGAACCACTAATTCGGATCTTGCTAATGGGGGTACAAACACAAGACAGGGGGACCAGCCCATGGGATTGGGTTGGAGGGATGGGTTCGCGAATAGTCAATCCCCTAGTATTCACAACAAGCGGGAACTTCTTCCCAGGGGGACCCAATTTGAGGGTGTGGGGAGCCAACGATACAGTGGCCAGGATAGTAAACGTTGAGGACTACATGCGCGAGGGGGCCGGGGAGGGGAGGTTCGACGCTGGATGGGGACCGGAATTCTGGGGTGGGACAGGGGACGACGCAGTGGCGGTGGTACCGATAAGGGCAGTAGAAGCAGGGCTAGGAGAAGTAAACGCAGGGTGGACATTGGCACACATGGAATACCCAGTTAAGGTTAGACTACTTGACGTCGACGACCGAACAATTGGACCAGGGGGGAGCCTGCCCCTAAACGCAAACAGAGAATACACGGCGGCAGGAGCTACGCATGTACCCGGGCCCTATGCCAGGGTACTGTACGTCGTCGTGGACCAAAACGCAGACAGGTGTGTGGGGGTGAGAGTGCAGGGACAGGGTGCTGTAATTGACGTGGATCCGGCGTTGAATTACGTGATAGGGGGAGCGGATTTGGGGATGTTGCCGTTGATACAGTGGAGTGTAGGGCTGGGGGCCGAGGACATGGCGCAGGGATCGATTGCACAGACGCAGCGATGGGTGAGGATGTATGGAAACGAGGACGATTGGGAATCAGCGTGGCATCTGGTGTCTAGCGCGTACACAGTGTACAGCCCGGCATTCAGGAGATCGGGTGTCGCAGTGGAGGGAGGATTCTGGGCGCAACCAGCTGCAGGGGCAGCACCGTTTCCACTAGGAGGATTGGCAGGGTGGGTGAGGTACGACAATCAGGCACGGGCGGCGCAGGTTGCACTTTGCAGAGAGAGGGCGGATATGGCGGAGTGTCCTTGGGGGGGGTACAGGGAGAGAGGGGTGAGACCGGGGAGTGTGGCAAACTGGCAGTACGTAAGGTTCGATCCCACAGTGGCTGTAGGAGTAGCTGCTCACTTCTGGTCGGTAGTGAAGGTGATGGTGGCTCCCGTCCCAGACAGAGCGGCTGCTCTGGCGGACATGGCGTGGGGGAAGGGGAAGGTGCAAGCCATGGGTGAGGATGTGATCAACGGGCAGATGGGGCAACCTGAGTCCATGATGAGAGGGGTGGCGCTGAACGAGAACCAGGGACTAGCGGCGGCTACAGTCAGGAGGGTGGTTGGGCTGGAGAACGAGTCGATGCAAACAACGCACTGGAGTACAACGGAGGTAGCAATGAACGGGTACTACGGGAGAGCAGGAGCAACAGCACACCACGCTGCATTTCCGTTGTCCGAGGGGGGGACAATGCGAAAACGAATACCAGCTATAGAGATGAGGGAGAACGGGGTGGAGGGGGACCTGATGAACGATGATCTCTATTCAATTGGAACGGCAGCGGGGTACCTGGCGGTAGAGGGGATGGCAGGTGCGCAGGGGGGTATCTGGGACGTGGTCCAGTACCAGCTGCCTGGGCCTGACGATGAGGCGAGGGGGGTGATGAACACGGTGGGGGCGATGGGGGGATGGACGAGGGCGGTGACACCAGTAGACAATGTGGCCACCATGAGGGACAACGGGGTTGAGGGGGAACCTTGTGGGATAGTGATGTCTCTACCAACAAGTGGGGCCGCTGTGGTGGATAGGTTAGCTAATTTCGGATTACCACCAGCGAGGGCGGAATTAAGAGAAGTACCATTTGGCGGGTACCAAAGATCAGTCACAAACACCAACCACAGAGTCAAGGTGAGTGTGAGTGGGGGGCGAGCAGTTGTTCAAAAAGGGAACAAAGCCGAGATGAATCCAGTCTTTGTCAATAGGACACCAGGACAAACGACCCTAGGCCAACCAACAACAGACACTACAGGGATGACAACTGCAGATTTTTTAGATATATAGACCCCTGGGCACCAAAAAGAAGTGGAAAGAGGAATGCAGTTGGAGCACTACTACAATTAGACCCAAATTTAGGACTTAAGAGAATGATAACCAAAGCATTGGCCCAGGGACGAGAAGAAGATTGGACTAAGATAACCACCAACACTACAAAGATCAAACTGAAATCACTAAGGCCACTGGATGGATGGGAGCATTCAGGATGGGGACTGGGACTGAGGTTAGCCTTAGAACTAGTTTCTGAGCCAACGAGAGAGACAATGTCAGGGGTAATTAGACAAATTAGGATAGGGAAGCTAGATCCAACCAAGGTATTCAAATCAATTAGTAACCAGGCGAAAGTTAGCGGGTGCGGGCTATGTAGGGAGTGGAAGGAGTACGTAAATTGGGAATTACTAGGGGGGTACCAGATGATAACAGCCCAACAGATGGGTGAAGAGGTAGCACACCAGGTGACCGAAAAGGCTAAAAGCGAGGAAGCGGGAAGCGATAGGATAAATAGGGCATTAGAATCAATTTTAGGGCCACTAAGGGGTACATGCACGGTACCGTGCTCACAAAGGGAATTTTTATTATGTAGGGATAAATGGGCCAAAAACACGTCCGGGTACATAGGGTTAGGCCAAAATTTAGGGCGACAGAAGATAGACGTAGCACTTAATTCAGACATCAAGGCACTGGAAAGGATGATGGAGGGAGAATTCGAGAATAGACCATTTATCAAAAGTGAACCAGGGAAAAGCAGGCCGGTAGTTAATAGTAATATATCGTGTTACCTAAATTTAGAGTATGGGTGGGTAACCATTAAAAAGACACTGAAAAAATACTTAGGCAAGAGGACAACAATTTTCGACGACGCAAGCCAAAAGGTACTATTATGGCAAGAAATGATAATTGGAGCAGATAACCATAGGGAGATTAAAG-TGCCGCTAGACTACTCGCGGTTCGATTCAACAATTGGGAAAACGCAAATCATGAAGTGTGTTAGACTGCTATTAGACATGGTGCGAGGTAACGACAATTGGAAAAGGTCAGTTACTGAAAGATTCGAGAGACAAACGGTGTACATTGACGGTTACGGAAAACTCAGGTGGGAAAACAGCGTACTTAGCGGATGGAGATGGACAAGTATAATCACATCTGTAATAAATTTGGCCATTCTTAAGGCGACCGGAGCCGATGCGAGCGGAGTAGGGATTAAAGTCCAGGGAGATGATGTTAAAATCAGCTTCCAAACAATTCGAGAAGCGGAAAGGTGTGTCGAAGAAATTAACGCTTTAGGGTATGAAATTAACCCGGGTAAAGTATTTGCGTCAAGGAAAAGGGACGAGTATCTCAGGATGGTAGCGGAAGAGGGGAAAATGGCAGGTTATGTAATTAGGTGTCTACCGAAAATTGTATTTACATCACCAACAGAAGAGATTACCACATGGGAAGAACGAATTAGGGGAACAGTGTCAAAATGGATGAGGGTGTTATCACGGGGGGGGGATAGGGAAGTAGCTAAATATTGGATGAAACGCGATTTGTGTGGATTGAGTGGAGAGAACTCGGAATTAATAGATAGCTGGTTACGTACTCCAGCATCCGTGGGGGGGGGTGGTTGTGCATGGTTACTTGGGGAGGGAAATTTGTGGACGGGATTAGTACTTAGGGAACAGGAGGAAGCAGAAGTGGTGGAGCGTTCAAATCACAAAATGATGTCGGATTACGGGGGGTCAGTTCCTGCCCGTAGATGGATCAAGAGTGTGACGAAGGGCGCAAAACCGGCTTTTGGGTTCAAGAAGATAGAGAGGGTAAAGCCACTAGGGAACTGGTTAAAAGATCTAAGGCCAGTGGCGGAATCAATTAAATCAATTAGTGACTTAGTCGAAACATCACAGGTACCAAAATTCAGATTTAAGGAAATTTATGATTGGACACCATTTATGGTACACAAGAGGAACGCGCTCATAGAAGAAAAGAACTGGGACAAATTGTGCTCGCTTTATCATAATGAAGGGGAAGTGAGGCTATATAAAAGGATATTACCCAGGTGGATGTGGCTGAGTATGATAAAAAATGAGTTAACATGGGTAAGTATGCCACCAAACATTGCTAATTCGGAAGTTGCTTCACTTGCAAAAGAAAGAGTGGAGTACAAAGTGTTGAGTAAAGTATTGAGGTATCACCGAACCGTCTCAAGGGAAACGCTCACTCGTTTTTCTATTGGTGGGGAGTATGTACTGAGTGCTAAACTCAACGACAGGCAAAGGATATTACAGTAGGACGGTGGTAG--CTGAAACAGGGGCTACTAGCACAAAGAAGCTATCTGGAATAGGGGATAGTGTAACCTGATCACGGAACTAATACGCACCGTGTACCTATTAGTAAGGCGTATATGGTAGGTGCCGGAGGAGGCGACGATCCCGGGACTTCACTTACCGCAGAGGCAGCTATAGTAGGTTAGGCGTGGAATTCCGGCCATTTTAGAGGACCTATTCGGACCGGCGTGGTTGTCGAAGTAAGACCCGGA--TGTCAAACAAGATGAAGAGTTTTTTACTGGTGCTTTTATGTTTGTGTGTAGGGGAAGGGATTGTTCCAATGTTCAGGCGAGAATGGTGTTTGTGCACTGCAGGGAATGCGAGAGTACCCTTGGTAGGAGAGGGAAGGGCTGAGAAGATCGAGCTATTCAATCAGAGCGCCACATGTGGGAAGAAAGAACTAATAATAACGTGGAAGGGAAAGAGGTGGTGCTACGATATTGAGAGCAAGCGAGGGAAAATACTGGTAAAGACACTGAGCGGAGGGGGACATCTGGAACGAGAGGGAAAGGGGTACAAGTTAGTTAGGAACGGGTTCCATCTTGCTTCATTCGGGGGTAAAAAAGAGGAAATACAGGATTCAAGTCACATAGAGAAAGTAAACGGGAAAGACGCGATAGTTAAGAAAGGGCAACACGTAGAACATCTTCCGGGGGGGAACGATTTAATTGTTACAGAGGGCGGGAACCTGTGTGGGAACGTGGGGTTCTTCGATAATACGCAGTGTACATACAACAGTGTTATAAATATAGGAGGGGGAAGTGTTGACAATTCACAAGAAGCCAAGAACGATAAATCAAACACAATTGACAATTTAATTGATATGTTACCTTTAGTTGTAGGAATAGCCGGGGGCTGTCTCATAGTGATAGTAGTCTTATACTTAACAATTAAATACTGTAAATGCAAGAAGAAGAGGACCAACCCAGAACCAGCGGAACCGGAGGAACACGAGATGAGGGATCTCAGGAGAAGGTTAGAGCCACGCCCTCCATACCAAAGACAGATGGGTGTTGAGTTTGAAATAAATGAAGCTCTCGAATTCATGGGCGTCGAAGGGAGTGAAAGCCCAGACTCAGGATGTCAGTCAGATGAAGAGGGATTCAGAGTAGGAGTCTAGATGGAACGAAGAGATAGGTCACCACTATCGTCCGCATATAATTTTACACAATTGGACTAGTACTATTGTACAGGGGTACCATTTACCCTGCCAGACCGACAAATAGGTCGGGTGTTTAGTGAGAAAGTCGCTAGCACCTGGGCGAAAGATGGGGCAACATACTGACTCTTGGGAGTGAGACCA
>PV97_Sanger_sequences
-------------------------------------------------------------------------------------------------------------------------------------------------------------------------------------------------------------------------------------------------------------------------------------------------------------------------------------------------------------------------------------------------------------------------------------------------------------------------------------------------------------------------------------------------------------------------------------------------------------------------------------------------------------------------------------------------------------------------------------------------------------------------------------------------------------------------------------------------------------------------------------------------------------------------------------------------------------------------------------------------------------------------------------------------------------------------------------------------------------------------------------------------------------------------------------------------------------------------------------------------------------------------------------------------------------------------------------------------------------------------------------------------------------------------------------------------------------------------------------------------------------------------------------------------------------------------------------------------------------------------------------------------------------------------------------------------------------------------------------------------------------------------------------------------------------------------------------------------------------------------------------------------------------------------------------------------------------------------------------------------------------------------------------------------------------------------------------------------------------------------------------------------------------------------------------------------------------------------------------------------------------------------------------------------------------------------------------------------------------------------------------------------------------------------------------------------------------------------------------------------------------------------------------------------------------------------------------------------------------------------------------------------------------------------------------------------------------------------------------------------------------------------------------------------------------------AACAAGTGGGGCCGCTGTGGTGGATAGGTTAGCTAATTTCGGATTACCACCAGCGAGGGCGGAATTAAGAGAAGTACCATTTGGCGGGTACCAAAGATCAGTCACAAACACGAACCACAGAGTCAAGGTGAGTGTGAGTGGGGGGCGAGCAGTTGTTCAAAAAGGGAACAAAGCCGAGATGAATCCAGTCTTTGTCAATAGGACACCAGGACAAACGACCCTAGGCCAACCAACAACAGACACTACAGGGATGACAACTGCAGATTTTTTAGATATATAGACCCCTGGGCACCAAAAAGAAGTGGAAAGAGGAATGCAGTTGGAACACTACTACAATTAGACCCAAATTTAGGACTTAAGAGAATGATAACCAAAGCATTGGCCCAGGGACGAGAAGAAGATTGGATTAAGATAACCACCAACACTACAAAGATCAAATTGAAATCACTAAGGCCACTGG--------------------------------------------------------------------------------------------------------------------------------------------------------------------------------------------------------------------------------------------------------------------------------------------------------------------------------------------------------------------------------------------------------------------------------------------------------------------------------------------------------------------------------------------------------------------------------------------------------------------------------------------------------------------------------------------------------------------------------------------------------------------------------------------------------------------------------------------------------------------------------------------------------------------------------------------------------------------------------------------------------------------------------------------------------------------------------------------------------------------------------------------------------------------------------------------------------------------------------------------------------------------------------------------------------------------------------------------------------------------------------------------------------------------------------------------------------------------------------------------------------------------------------------------------------------------------------------------------------------------------------------------------------------------------------------------------------------------------------------------------------------------------------------------------------------------------------------------------------------------------------------------------------------------------------------------------------------------------------------------------------------------------------------------------------------------------------------------------------------------------------------------------------------------------------------------------------------------------------------------------------------------------------------------------------------------------------------------------------------------------------------------------------------------------------------------------------------------------------------------------------------------------------------------------------------------------------------------------------------------------------------------------------------------------------------------------------------------------------------------------------------------------------------------------------------------------------------------------------------------------------------------------------------------------------------------------------------------------------------------------------------------------------------------------------------------------------------------------------------------------------------------------------------------------------------------------------------------------------------------------------------------------------------------------------------------------------------------------------------------------------------------------------------------------------------------------------------------------------------------------------------------------------------------------------------------
>PMCV_PV97_LV2008388172
ACTAAACTGGTGCATAGTTCAGTAACAAACCATCCGCTTTGCAACAGGGAAGCGGGCCGTAACTCCAGTGGTGACATGGGGAACGGACATTAGCTTACTCTGCTAAGGGAGTGAGGAGACCTGACTGAGGAAGTAGGATGCACCTCAGGACTTAGAATTCGGTTTAGTCATCTATGGTAGTGACCCCAAAACGACTAGTTCGGGAACGGGGGACCCCACTGCCGCAGGGGTATCGACGGGCTACTACACCCACTTCAGCCTTCCCTCCGGGGGGGGTAGAAAGGTGGGTCGAGCGGTGAGGAGAAGGGTTGTCAAATTAAAACAACTCTCCGACTGCGATCTTATTTCGGTAGTCCCGGGCCGGCGTTGATACTCAGGTAAGGTCCGGATGTCAACCAACTATGGAACCAAACACATCTGTCATTGCAACGGAGCAGCAGCAGGCTGCCATGAGAGAGGTGGAGGCCGAGGCGGCGGCCAGAGACGAAGTGGTGGAGAAGATCGCATTCGCTGAAGGAGTGATGATGGTACAGACGAGGAGGTTACCATCAGGAAAGTCGTCGGTAGGAGGTTTTCTCGGCGAACTGGCACAGAACATACGTGCCATGAATCGGTCATTGCACACAGATACCAACATGCTGACCGAAGGGGCGATGGTGGACAGAGCGAGGGCAAAAGTACACAAAATCATTAGGGAAGGGAATTTGGACTCTAGGGTATTTTCAAACACGGGGAGCAACACTATGTTGTCACTGTGGGTACCAGCAGTACCGGGACCACCGGCAGTACCGGAGCATTGGGACGTTGCGCCGTCCTGGTTCGTATGCAGACCGGGGAAAAAGGGGGGGATAAAGATCACACAAAGCGCATCAATGGCAGCATTAAACCCACTATTTAGAGGCGCAGACGTGGGGCCAATCGGGACAGCAGTCAGGGCGGATGTAAACGCATTTTCAATGAATGCAGTTCTGGGAGCACTAAGAGCCGGGGGATTTAACACCGAACATTCCCTGGTGTCATTCGTTGAACCACTAATTCGGATCTTGCTAATGGGGGTACAAACACAAGACAGGGGGACCAGCCCATGGGATTGGGTTGGAGGGATGAGTTCGCGAATAGTCAATCCCCTAGTATTCACAACAAGCGGGAACTTCTTCCCAGGGGGACCAAATTTGAGGGTGTGGGGAGCCAACGATACAGTGGCCAGGATAGTAAACGTTGAGGACTACATGCGCGAGGCAGCCGGAGAGGGGAGGTTTGACGCTGGATGGGGACCGGAATTCTGGGGTGGGACGGGGGACGACGCAGTGGCGGTGGTACCGATAAGGGCAGTAGAAGCAGGGCTAGGAGAAGTAAACGCAGGGTGGACATTGGCACACATGGAATACCCAGTCAAGGTTAGACTACTTGACGTCGACGACCGAACAATTGGACCAGGGGGGAGCCTGCCCCTAAACGCAAACAGAGAATACACGGCGGCAGGAGCTACGCATGTACCTGGGCCCTATGCCAGGGTACTGTACGTCGTCGTGGACCAAAACGCAGACAGGTGTGTGGGGGTGAGAGTGCAGGGACAGGGTGCTGTAATTGACGTGGATCCGGCGTTGAATTACGTGATAGGGGGAGCGGATTTGGGGATGTTGCCGTTGATACAGTGGAGTGTAGGGCTGGGGGCCGAGGACATGGCGCAGGGATCGATTGCACAGACGCAGCGATGGGTGAGGATGTATGGAAACGAGGACGATTGGGAATCAGCGTGGCATCTGGTGTCTAGCGCGTACACAGTGTACAGCCCGGCATTCAGGAGATCGGGTGTCGCAGTGGAGGGAGGATTCTGGGCGCAACCAGCTGCAGGGGCAGCACCGTTTCCACTAGGAGGATTGGCAGGGTGGGTGAGGTACGACAATCAGGCACGGGCGGCGCAGGTTGCACTTTGCAGAGAGAGGGCGGATATGGCGGAGTGTCCTTGGGGGGGATACAGGGAGAGAGGGGTGAGACCGGGGAGTGTGGCAAACTGGCAGTACGTAAGGTTCGATCCCACAGTGGCTGTAGGAGTAGCTGCTCACTTTTGGTCGGTAGTGAAGGTGATGGTGGCTCCCGTCCCAGACAGAGCGGCTGCTCTGGCGGACATGGCGTGGGGGAAGGGGAAGGTGCAAGCCATGGGTGAGGATGTGATCAACGGGCAGATGGGACAACCTGAGTCCATGATGAGAGGGGTGGCGCTGAACGAGAACCAGGGACTAGCGGCGGCTACAGTCAGGAGGGTGGTTGGGCTGGAGAACGAGTCGATGCAAACAACGCACTGGAGTACAACGGAGGTAGCAATGAACGGGTACTACGGGAGAGCAGGAGCAACAGCACACCACGCTGCATTTCCGTTGTCCGAGGGGGGGACAATGCGAAAACGAATACCAGCTATAGAGATGAGGGAGAACGGGGTGGAGGGGGACCTGATGAACGATGATCTCTATTCAATTGGAACGGCAGCGGGGTACCTGGCGGTAGAGGGGATGGCAGGTGCGCAGGGGGGTATCTGGGACGTGGTCCAGTACCAGCTGCCTGGGCCTGACGATGAGGCGAGGGGGGTGATGAACACGGTGGGGGCGATGGGGGGATGGACGAGGGCGGTGACACCAGTAGACAATGTGGCCACCATGAGGGACAACGGGGTCGAGGGGGAACCTTGTGGGATAGTGATGTCTCTACCAACAAGTGGGGCCGCTGTGGTGGATAGGTTAGCTAATTTCGGATTACCACCAGCGAGGGCGGAATTAAGAGAAGTACCATTTGGCGGGTACCAAAGATCAGTCACAAACACGAACCACAGAGTCAAGGTGAGTGTGAGTGGGGGGCGAGCAGTTGTTCAAAAAGGGAACAAAGCCGAGATGAATCCAGTCTTTGTCAATAGGACACCAGGACAAACGACCCTAGGCCAACCAACAACAGACACTACAGGGATGACAACTGCAGATTTTTTAGATATATAGACCCCTGGGCACCAAAAAGAAGTGGAAAGAGGAATGCAGTTGGAACACTACTACAATTAGACCCAAATTTAGGACTTAAGAGAATGATAACCAAAGCATTGGCCCAGGGACGAGAAGAAGATTGGATTAAGATAACCACCAACACTACAAAGATCAAATTGAAATCACTAAGGCCACTGGATGGATGGGAGCATTCAGGATGGGGACTGGGACTGAGGTTAGCCTTAGAACTAGTTTCTGAGCCAACGAGAGAGACAATGTCAGGGGTAATTAGACAAATTAGGATAGGGAAGCTAGATCCAACCAAGGTATTCAAATCAATTAGTAACCAGGCGAAAGTTAGCGGGTGCGGGCTATGTAGGGAGTGGAAGGAGTACGTAAATTGGGAATTACTAGGGGGGTACCAGATGATAACAGCCCAACAGATGGGTGAAGAGGTAGCACACCAGGTGACCGAAAAGGCTAAAAGCGAGGAAGCGGGAAGCGATAGGATAAATAGGGCATTAGAATCAATTTTAGGGCCACTAAGGGGTACATGCACGGTACCGTGCTCACAAAGGGAATTTTTATTATGTAGGGATAAATGGGCCAAAAACACGTCCGGGTACATAGGGTTAGGCCAAAATTTAGGGCGACAGAAGATAGACGTGGCACTTAATTCAGACATCAAGGCACTGGAAAGGATGATGGAGGGAGAATTCGAGAATAGACCATTTATTAAAAGTGAACCAGGGAAAAGCAGGCCGGTAGTTAATAGTAATATATCGTGTTACCTAAATTTAGAGTATGGGTGGGTAACCATTAAAAAGACACTGAAAAAATACTTAGGCAAGAGGACAACAATTTTCGACGACGCAAGCCAAAAGGTACTATTATGGCAAGAAATGATAATTGGAGCAGATAACCATAGGGAGATTAAAG-TGCCACTAGACTACTCGCGGTTCGATTCAACAATTGGGAAAACGCAAATCATGAAGTGTGTCAGACTGCTATTAGACATGGTGCGAGGTAACGACAATTGGAAAAGGTCAGTTACTGAAAGATTCGAGAGACAAACGGTGTATATTGACGGCTACGGAAAACTCAGGTGGGAAAACAGCGTACTTAGCGGATGGAGATGGACAAGTATAATCACATCTGTAATAAATTTGGCCATTCTTAAGGCGACCGGAGCCGATGCGAGCGGAGTAGGGATTAAAGTCCAGGGAGATGATGTTAAAATCAGCTTCCAAACAATTCGAGAAGCGGAAAGGTGTGTCGAAGAAATTAACGCTTTAGGGTATGAAATTAACCCGGGTAAAGTATTTGCGTCAAGGAAAAGGGACGAGTATCTCAGGATGGTAGCGGAAGAGGGGAAAATGGCAGGTTATGTAATTAGGTGTCTACCGAAAATTGTATTTACATCACCAACAGAAGAGGTTACCACATGGGAAGAACGAATTAGGGGAACAGTGTCAAAATGGATGAGGGTGTTATCACGGGGGGGGGATAGGGAAGTAGCTAAATATTGGATGAAACGCGATTTGTGTGGATTGAGTGGAGAGAATTCGGAATTAATAGATAGCTGGTTACGTACTCCAGCGTCCGTGGGGGGGGGTGGTTGTGCATGGTTACTTGGGGAGGGAAATTTGTGGACGGGATTAGTACTTAGGGAACAGGAGGAAGCAGAAGTGGTGGAGCGTTCAAATCACAAAATGATGTCGGATTACGGGGGGTCAGTTCCTGCCCGTAGATGGATCAAGAGTGTGACGAAGGGCGCAAAACCGGCTTTTGGGTTCAAGAGGATAGAGAGGGTAAAGCCACTAGGGAACTGGTTAAAAGATCTAAGGCCAGTGGCGGAATCAATTAAATCAATTAGTGACTTAGTCGAAACATCACAGGTACCAAAATTCAGATTTAAGGAAATTTATGATTGGACACCATTCATGGTACACAAGAGGAACGCGCTCATAGAAGAAAAGAACTGGGACAAATTGTGCTCGCTTTATCATAATGAAGGGGAAGTGAGACTATATAAAAGGATATTACCCAGGTGGATGTGGCTGAGTATGATAAAAAATGAGTTAACATGGGTAAGTATGCCACCAAACATTGCTAATTCGGAAGTTGCTTCACTTGCAAAAGAAAGAGTGGAGTACAAAGTGTTGAGTAAAGTATTGAGGTATCACCGAACCGTCTCAAGAGAAACGCTCACTCGTTTTTCTATTGGTGGGGAGTATGTACTGAGTGCTAAACTCAACGACAGGCAAAGGATATTACAGTAGGACGGTGGTAG--CTGAAACAGGGGCTACTAGCACAAAGAAGCTATCTGGAATAGGGGATAGTGTAACCTGATCACGGAACTAATACGCACCGTGTACCTATTAGTAAGGCGTATATGGTAGGTGCCGGAGGAGGCGACGATCCCGGGACTTCACTTACCGCAGAGGCAGCTATAGTAGGTTAGGCGTGGAATTCCGGCCATTTTAGAGGACCTATTCGGACCGGCGTGGTTGTCGAAGTAAGACCCGGA--TGTCAAACAAGATGAAGAGTTTTTTACTGGTGCTTTTATGTTTGTGTGTAGGGGAAGGGATTGTTCCAATGTTCAGGCGAGAATGGTGTTTGTGCACTGCAGGAAATGCGAGAGTACCCTTGGTGGGAGAGGGAAGGGCTGAGAAGATCGAGCTATTCAATCAGAGCGCCACATGTGGGAAGAAAGAGCTAATAATAACGTGGAAGGGAAAGAGGTGGTGCTACGATATTGAGAGCAAGCGAGGGAAAATACTAGTAAAGACACTGAGCGGAGGGGGACATCTGGAACGAGAGGGAAAGGGGTACAAGTTAGTTAGGAACGGGTTCCATCTTGCTTCATTCGGGGGTAAAAAAGAGGAAATACAGGATTCAAGTCACATAGAGAAAGTAAACGGGAAAGACGCGATAGTTAAGAAAGGGCAACACGTAGAACATCTTCCAGGGGGGAACGATTTAATTGTTACAGAGGGCGGGAACCTGTGTGGGAACGTGGGGTTCTTCGATAATACGCAGTGTACATACAACAGTGTTATAAATATAGGAGGGGGAAGTGTTGACAATTCACAAGAAGCCAAGAACGATAAATCAAACACAATTGACAATTTAATTGATATGTTACCTTTAGTTGTAGGAATAGCCGGGGGCTGTCTCATAGTGATAGTAGTCTTATACTTAACAATTAAATACTGTAAATGCAAGAAGAAGAGGACCAACCCAGAACCAGCGGAACCGGAGGAACACGAGATGAGGGATCTCAGGAGAAGGTTAGAGCCACGCCCTCCATACCAAAGACAGATGGGTGTTGAGTTTGAAATAAGTGAAGCTCTTGAATTCATGGGCGTCGAAGGGGGTGAAAGCCCAGACTCAGGATGTCAGTCAGATGAAGAGGGATTCAGAGTAGGAGTCTAGATGGAACGAAGAGATAGGTCACCACTATCGTCCGCATATAATTTTACACAATTGGACTAGTACTATTGTACAGGGGTACCATTTACCCTGCCAGACCGACAAATAGGTCGGGTGTTTAGTGAGAAAGTCGCTAGCACCTGGGCGAAAGATGGGGCAACATACTGACTCTTGGGAGTGAGACCA
>PV99_Sanger_sequences
-------------------------------------------------------------------------------------------------------------------------------------------------------------------------------------------------------------------------------------------------------------------------------------------------------------------------------------------------------------------------------------------------------------------------------------------------------------------------------------------------------------------------------------------------------------------------------------------------------------------------------------------------------------------------------------------------------------------------------------------------------------------------------------------------------------------------------------------------------------------------------------------------------------------------------------------------------------------------------------------------------------------------------------------------------------------------------------------------------------------------------------------------------------------------------------------------------------------------------------------------------------------------------------------------------------------------------------------------------------------------------------------------------------------------------------------------------------------------------------------------------------------------------------------------------------------------------------------------------------------------------------------------------------------------------------------------------------------------------------------------------------------------------------------------------------------------------------------------------------------------------------------------------------------------------------------------------------------------------------------------------------------------------------------------------------------------------------------------------------------------------------------------------------------------------------------------------------------------------------------------------------------------------------------------------------------------------------------------------------------------------------------------------------------------------------------------------------------------------------------------------------------------------------------------------------------------------------------------------------------------------------------------------------------------------------------------------------------------------------------------------------------------------------------------------------------AACAAGTGGGGCCGCTGTGGTGGATAGGTTAGCTAATTTTGGATTACCACCAGCGAGGGCGGAATTAAGAGAAGTACCATTTGGCGGGTACCAAAGATCAGTCACAAACACGAACCACAGAGTCAAGGTGAGTGTGAGTGGGGGGCGAGCAGTTGTTCAAAAAGGGAACAAAGCCGAGATGAATCCAGTCTTTGTCAATAGGACACCAGGACAAACGACCCTAGGCCAACCAACAACAGACACTACAGGGATGACAACTGCAGATTTTTTAGATATATAGACCCCTGGGCACCAAAAAGAAGTGGAAAGAGGAATGTAGTTGGAGCACTACTACAATTAGACCCAAATTTAGGACTTAAGAGAATGATAACCAAAGCATTGGCCCAGGGACGAGAAGAAGATTGGATTAAGATAACCACCAACACTACAAAGATCAAATTGAAATCACTAAGGCCACTGG--------------------------------------------------------------------------------------------------------------------------------------------------------------------------------------------------------------------------------------------------------------------------------------------------------------------------------------------------------------------------------------------------------------------------------------------------------------------------------------------------------------------------------------------------------------------------------------------------------------------------------------------------------------------------------------------------------------------------------------------------------------------------------------------------------------------------------------------------------------------------------------------------------------------------------------------------------------------------------------------------------------------------------------------------------------------------------------------------------------------------------------------------------------------------------------------------------------------------------------------------------------------------------------------------------------------------------------------------------------------------------------------------------------------------------------------------------------------------------------------------------------------------------------------------------------------------------------------------------------------------------------------------------------------------------------------------------------------------------------------------------------------------------------------------------------------------------------------------------------------------------------------------------------------------------------------------------------------------------------------------------------------------------------------------------------------------------------------------------------------------------------------------------------------------------------------------------------------------------------------------------------------------------------------------------------------------------------------------------------------------------------------------------------------------------------------------------------------------------------------------------------------------------------------------------------------------------------------------------------------------------------------------------------------------------------------------------------------------------------------------------------------------------------------------------------------------------------------------------------------------------------------------------------------------------------------------------------------------------------------------------------------------------------------------------------------------------------------------------------------------------------------------------------------------------------------------------------------------------------------------------------------------------------------------------------------------------------------------------------------------------------------------------------------------------------------------------------------------------------------------------------------------------------------------------------------
>PMCV_PV99_LV2008388174
ACTAAACTGGTGCATAGTTCAGTAACAAACCATCCGCTTTGCAACAGGGAAGCGGGCCGTAACTCCAGTGGTGACATGGGGAACGGACATTAGCTTACTCTGCTAAGGGAGTGAGGAGACCTGACTGAGGAAGTAGGATGCACCTCAGGACTTAGAATTCGGTTTAGTCATCTATGGTAGTGACCCCAAAACGACTAGTTCGGGAACGGGGGACCCCACTGCCGCAGGGGTATCAACGGGCTACTACACCCACTTCAGCCTTCCCTCCGGGGGGGGTAGAAAGGTGGGTCGAGCGGTGAGGAGAAGGGTTGTCAAATTAAAACAACTCTCCGACTGCGATCTTATTTCGGTAGTCCCGGGCCGGCGTTGATACTCAGGTAAGGTCCGGATGTCAACCAACTATGGAACCAAACACATCTGTCATTGCAACGGAGCAGCAGCAGGCTGCCATGAGAGAGGTGGAGGCCGAGGCGGCGGCCAGAGACGAAGTGGTGGAGAAGATCGCATTCGCTGAAGGAGTGATGATGGTACAGACGAGGAGGTTACCATCAGGAAAATCGTCGGTAGGAGGTTTTCTCGGCGAACTGGCACAGAACATACGTGCCATGAATCGGTCATTGCACACAGATACCAACATGCTGACCGAAGGGGCGATGGTGGACAGAGCGAGGGCAAAAGTACACAAAATCATTAGGGAAGGGAATTTGGACTCTAGGGTATTTTCAAACACGGGGAGCAACACTATGTTGTCACTGTGGGTACCAGCAGTACCGGGACCACCGGCAGTACCGGAGCATTGGGACGTTGCGCCGTCCTGGTTCGTATGCAGACCGGGGAAAAAGGGGGGGATAAAGATCACACAAAGCGCATCAATGGCAGCATTAAACCCACTATTTAGAGGCGCAGACGTGGGGCCAATCGGGACAGCGGTCAGGGCGGATGTAAACGCATTTTCAATGAATGCAGTTCTGGGAGCACTAAGAGCCGGGGGATTTAACACCGAACATTCTCTGGTGTCATTCGTTGAACCACTAATTCGGATCTTGCTAATGGGGGTACAAACACAAGACAGGGGGACCAGCCCATGGGATTGGGTTGGAGGGATGAGTTCGCGAATAGTCAATCCCCTAGTATTCACAACAAGCGGGAACTTCTTCCCAGGGGGACCAAATTTGAGGGTGTGGGGAGCCAACGATACAGTGGCCAGGATAGTAAACGTTGAGGACTACATGCGCGAGGCAGCCGGGGAGGGGAGGTTCGACGCTGGATGGGGACCGGAATTCTGGGGTGGGACAGGGGACGACGCAGTGGCGGTGGTACCGATAAGGGCAGTAGAAGCAGGGCTAGGAGAAGTAAACGCAGGGTGGACATTGGCACACATGGAATACCCAGTCAAGGTTAGACTACTTGACGTCGACGACCGAACAATTGGACCAGGGGGGAGCCTGCCCCTAAACGCAAACAGAGAATACACGGCGGCAGGAGCTACGCATGTACCCGGGCCCTATGCCAGGGTACTGTACGTCGTCGTGGACCAAAACGCAGACAGGTGTGTGGGGGTGAGAGTGCAGGGACAGGGTGCTGTAATTGACGTGGATCCGGCGTTGAATTACGTGATAGGGGGAGCGGATTTGGGGATGTTGCCGTTGATACAGTGGAGTGTAGGGCTGGGGGCCGAGGACATGGCGCAGGGATCGATTGCACAGACGCAGCGATGGGTGAGGATGTATGGAAACGAGGACGATTGGGAATCAGCGTGGCATCTGGTGTCTAGCGCGTACACAGTGTACAGCCCGGTATTCAGGAGATCGGGTGTCGCAGTGGAGGGAGGATTCTGGGCGCAACCAGCTGCAGGGCCAGCACCGTTTCCACTAGGAGGATTGGCAGGGTGGGTGAGGTACGACAATCAGGCACGGGCGGCGCAGGTTGCACTTTGCAGAGAGAGGGCGGATATGGCGGAGTGTCCTTGGGGGGGGTACAGGGAGAGAGGGGTGAGACCGGGGAGTGTGGCAAACTGGCAGTACGTAAGGTTCGATCCCACAGTGGCTGTAGGAGTAGCTGCTCACTTCTGGTCGGTAGTGAAGGTGATGGTGGCCCCCGTCCCAGACAGAGCGGCTGCTCTGGCGGACATGGCGTGGGGGAAGGGGAAGGTGCAAGCCATGGGTGAGGATGTGATCAACGGGCAGATGGGACAACCTGAGTCTATGATGAGAGGGGTGGCGCTGAACGAGAACCAGGGACTAGCGGCGGCTACAGTCAGGAGGGTGGTTGGGCTGGAGAACGAGTCGATGCAAACAACGCACTGGAGTACAACGGAGGTAGCAATGAACGGGTACTACGGGAGAGCAGGAGCAACAGCACACCACGCTGCATTTCCGTTGTCCGAGGGGGGGACAATGCGAAAACGAATACCAGCTATAGAGATGAGGGAGAACGGGGTAGAGGGGGACCTGATGAACGATGATCTCTATTCAATTGGAACGGCAGCGGGGTACCTGGCGGTAGAGGGGATGGCAGGTGCGCAGGGGGGTATCTGGGACGTGGTCCAGTACCAGCTGCCTGGGCCTGACGATGAGGCGAGGGGGGTGATGAACACGGTGGGGGCGATGGGGGGATGGACGAGGGCGGTGACACCAGTAGACAATGTGGCCACCATGAGGGACAACGGGGTTGAGGGGGAACCTTGTGGGATAGTGATGTCTCTACCAACAAGTGGGGCCGCTGTGGTGGATAGGTTAGCTAATTTTGGATTACCACCAGCGAGGGCGGAATTAAGAGAAGTACCATTTGGCGGGTACCAAAGATCAGTCACAAACACGAACCACAGAGTCAAGGTGAGTGTGAGTGGGGGGCGAGCAGTTGTTCAAAAAGGGAACAAAGCCGAGATGAATCCAGTCTTTGTCAATAGGACACCAGGACAAACGACCCTAGGCCAACCAACAACAGACACTACAGGGATGACAACTGCAGATTTTTTAGATATATAGACCCCTGGGCACCAAAAAGAAGTGGAAAGAGGAATGTAGTTGGAGCACTACTACAATTAGACCCAAATTTAGGACTTAAGAGAATGATAACCAAAGCATTGGCCCAGGGACGAGAAGAAGATTGGATTAAGATAACCACCAACACTACAAAGATCAAATTGAAATCACTAAGGCCACTGGATGGATGGGAGCATTCAGGATGGGGACTGGGACTGAGGTTAGCCTTAGAACTAGTTTCTGAGCCAACGAGAGAGACAATGTCAGGGGTAATTAGACAAATTAGGATAGGGAAGCTAGATCCAACCAAGGTATTCAAATCAATTAGTAACCAGGCGAAAGTTAGCGGGTGCGGGCTATGTAGGGAGTGGAAGGAGTACGTAAATTGGGAATTACTAGGGGGGTACCAGATGATAACAGCCCAACAGATGGGTGAAGAGGTAGCACACCAGGTGACCGAAAAGGCTAAAAGCGAGGAAGCGGGAAGCGATAGGATAAATAGGGCATTAGAATCAATTTTAGGGCCACTAAGGGGTACATGCACGGTACCGTGCTCACAAAGGGAATTTTTATTATGTAGGGATAAATGGGCCAAAAACACGTCCGGGTACATAGGGTTAGGCCAAAATTTAGGGCGACAGAAGATAGACGTAGCACTTAATTCAGACATCAAGGCACTGGAAAGGATGATGGAGGGAGAATTCGAGAATAGACCATTTATCAAAAGTGAACCAGGGAAAAGCAGGCCGGTAGTTAATAGTAACATATCGTGTTACCTAAATTTAGAGTATGGGTGGGTAACTATTAAAAAGACACTGAAAAAATACTTAGGTAAGAGGACAACAATTTTCGACGACGCAAGCCAAAAGGTACTATTATGGCAAGAAATGATAATTGGAGCAGATAACCATAGGGAGATTAAAG-TGCCACTAGACTACTCGCGGTTCGATTCAACAATTGGGAAAACGCAAATCATGAAGTGTGTTAGACTGCTATTAGATATGGTGCGAGGTAACGACAATTGGAAAAGGTCAGTTACTGAAAGATTCGAGAGACAAACGGTGTACATTGACGGTTACGGAAAACTCAGGTGGGAAAACAGCGTACTTAGCGGATGGAGATGGACAAGTATAATCACATCTGTAATAAATTTGGCCATTCTTAAGGCGACCGGAGCCGATGCGAGCGGAGTAGGGATTAAAGTCCAGGGAGATGATGTTAAAATCAGCTTCCAAACAATTCGAGAAGCGGAAAGGTGTGTTGAAGAAATTAACGCTTTAGGGTATGAAATTAACCCGGGTAAAGTATTTGCGTCAAGGAAAAGGGACGAGTATCTCAGGATGGTAGCGGAAGAGGGGAAAATGGCAGGTTATGTAATTAGGTGTCTACCGAAAATTGTATTTACATCACCAACAGAAGAGGTTACCACATGGGAAGAACGAATTAGGGGAACAGTGTCAAAATGGATGAGGGTGTTATCACGGGGGGGGGATAGGGAAGTAGCTAAATATTGGATGAAACGCGATTTGTGTGGATTGAGTGGAGAGAATTCGGAATTAATAGATAGCTGGTTACGTACTCCAGCATCCGTGGGGGGGGGTGGTTGTGCATGGTTACTTGGGGAGGGAAATTTGTGGACGGGATTAGTACTTAGGGAACAGGAGGAAGCAGAAGTGGTGGAGCGTTCAAATCACAAAATGATGTCGGATTACGGGGGGTCAGTTCCTGCCCGTAGATGGATCAAGAGTGTGACGAAGGGCGCAAAACCGGCTTTTGGGTTCAAGAGGATAGAGAGGGTAAAGCCACTAGGGAACTGGTTAAAAGATCTAAGGCCAGTGGCGGAATCAATTAAATCAATTAGTGACTTAGTCGAAACATCACAGGTACCAAAATTTAGATTTAAGGAAATTTATGATTGGACACCATTCATGGTACACAAGAGGAACGCGCTCATAGAAGAAAAGAACTGGGACAAATTGTGCTCGCTTTATCATAATGAAGGGGAAGTGAGACTATATAAAAGGATATTACCCAGGTGGATGTGGCTGAGTATGATAAAAAATGAGTTAACATGGGTAAGTATGCCACCAAACATTGCTAATTCGGAAGTTGCTTCACTTGCAAAAGAAAGAGTGGAGTACAAAGTGTTGAGTAAAGTATTGAGGTATCACCGAACCGTCTCAAGAGAAACGCTCACTCGTTTTTCTATTGGTGGGGAGTATGTACTGAGTGCTAAACTCAACGACAGGCAAAGGATATTACAGTAGGACGGTGGTAG--CTGAAACAGGGGCTACTAGCACAAAGAAGCTATCTGGAATAGGGGATAGTGTAACCTGATCACGGAACTAATACGCACCGTGTACCTATTAGTAAGGCGTATATGGTAGGTGCCGGAGGAGGCGACGATCCCGGGACTTCACTTACCGCAGAGGCAGCTATAGTAGGTTAGGCGTGGAATTCCGGCCATTTTAGAGGACCTATTCGGACCGGCGTGGTTGTCGAAGCAAGACCCGGA--TGTCAAACAAGATGAGGAGTTTTTTACTGGTGCTTTTATGTTTGTGTGTAGGGGAAGGGATTGTTCCAATGTTCAGGCGAGAATGGTGTTTGTGCACTGCAGGGAATGCGAGAGTACCCTTGGTGGGAGAGGGAAGGGCTGAGAAGATCGAGCTATTCAATCAGAGTGCCACATGTGGGAAGAAAGAGCTAATAATAACGTGGAAGGGAAAGAGGTGGTGCTACGATATTGAGAGCAAGCGAGGGAAAATACTAGTAAAGTCACTGAGCGGAGGGGGACACCTGGAACGAGAGGGAAAGGGGTACAAGTTAGTTAGGAACGGGTTCCATCTTGCTTCATTCGGGGGTAAAAAAGAGGAAATACAGGATTCAAGTCACATAGAGAAAGTAAACGGGAAAGACGCGATAGTTAAGAAAGGGCAACACGTAGAACATCTTCCAGGGGGGAACGATTTAATTGTTACAGAGGGCGGGAACCTGTGTGGGAACGTGGGGTTCTTCGATAATACGCAGTGTACATACAACAGTGTTATAAATATAGGAGGGGGAAGTGTTGACAATTCACAAGAAGCCAAGAACGATAAATCAAACACAATTGACAATTTAATTGATATGTTACCTTTAGTTGTAGGAATAGCCGGGGGCTGTCTCATAGTGATAGTAGTCTTATACTTAACAATTAAATACTGTAAATGCAAGAAGAAGAGGACCAACCCAGAACCAGCGGAACCGGAGGAATACGAGATGAGGGATCTCAGGAGAAGGTTAGAGCCACGCCCTCCATACCAAAGACAGATGGGTGTTGAGTTTGAAATAAATGAAGCTCTCGAATTCATGGGCGTCGAAGGGAGTGAAAGCCCAGACTCAGGATGTCAGTCAGATGAAGAGGGATTCAGAGTAGGAGTCTAGATGGAACGAAGAGATAGGTCACCACTATCGTCCGCATATAGTTTTACACAATTGGACTAGTACTATTGTACAGGGGTACCATTTACCCTGCCAGACCGACAAATAGGTCGGGTGTTTAGTGAGAAAGTCGCTAGCACCTGGGCGAAAGATGGGGCAACATACTGACTCTTGGGAGTGAGACCA
