# Supplementary material for: Molecular epidemiology and multi-scale drivers of piscine myocarditis virus dispersal in salmon aquaculture
Source: Virus Evol. 2026 Mar 28;12(1):veag020. doi: 10.1093/ve/veag020 (PMC13100901; doi:10.1093/ve/veag020)
Supplement: Supplementary_materials_veag020 [file supplementary_materials_veag020.zip › Supplementary materials/Table S3 NCBI reference accession IDs_MZ.csv]

Tree_Sequence_Name	Accession	Submitted.Date	Authors	First_Author	Country	Collection_Date	Isolate	Platform	Host	Organism
PP525955_Faroe|2012	PP525955	27-Mar-24	Dahl,M.M.,Petersen,P.E.,Christiansen,D.H.	Dahl,M.M.	Faroe Islands	2012	FO/1014-18/2012	Illumina	Salmo salar	Piscine myocarditis virus
PP525956_Faroe|2013	PP525956	27-Mar-24	Dahl,M.M.,Petersen,P.E.,Christiansen,D.H.	Dahl,M.M.	Faroe Islands	2013	FO/819-19/2013	Illumina	Salmo salar	Piscine myocarditis virus
PP525957_Faroe|2014	PP525957	27-Mar-24	Dahl,M.M.,Petersen,P.E.,Christiansen,D.H.	Dahl,M.M.	Faroe Islands	2014	FO/498-19/2014	Illumina	Salmo salar	Piscine myocarditis virus
PP525958_Faroe|2014	PP525958	27-Mar-24	Dahl,M.M.,Petersen,P.E.,Christiansen,D.H.	Dahl,M.M.	Faroe Islands	2014	FO/847-02/2014	Illumina	Salmo salar	Piscine myocarditis virus
PP525959_Faroe|2015	PP525959	27-Mar-24	Dahl,M.M.,Petersen,P.E.,Christiansen,D.H.	Dahl,M.M.	Faroe Islands	2015	FO/1414-05/2015	Illumina	Salmo salar	Piscine myocarditis virus
PP525960_Faroe|2015	PP525960	27-Mar-24	Dahl,M.M.,Petersen,P.E.,Christiansen,D.H.	Dahl,M.M.	Faroe Islands	2015	FO/1418-07/2015	Illumina	Salmo salar	Piscine myocarditis virus
PP525961_Faroe|2016	PP525961	27-Mar-24	Dahl,M.M.,Petersen,P.E.,Christiansen,D.H.	Dahl,M.M.	Faroe Islands	2016	FO/1164-01/2016	Illumina	Salmo salar	Piscine myocarditis virus
PP525962_Faroe|2016	PP525962	27-Mar-24	Dahl,M.M.,Petersen,P.E.,Christiansen,D.H.	Dahl,M.M.	Faroe Islands	2016	FO/1245-02/2016	Illumina	Salmo salar	Piscine myocarditis virus
PP525963_Faroe|2016	PP525963	27-Mar-24	Dahl,M.M.,Petersen,P.E.,Christiansen,D.H.	Dahl,M.M.	Faroe Islands	2016	FO/1640-02/2016	Illumina	Salmo salar	Piscine myocarditis virus
PP525964_Faroe|2017	PP525964	27-Mar-24	Dahl,M.M.,Petersen,P.E.,Christiansen,D.H.	Dahl,M.M.	Faroe Islands	2017	FO/820-06/2017	Illumina	Salmo salar	Piscine myocarditis virus
PP525965_Faroe|2017	PP525965	27-Mar-24	Dahl,M.M.,Petersen,P.E.,Christiansen,D.H.	Dahl,M.M.	Faroe Islands	2017	FO/889-13/2017	Illumina	Salmo salar	Piscine myocarditis virus
PP525966_Faroe|2017	PP525966	27-Mar-24	Dahl,M.M.,Petersen,P.E.,Christiansen,D.H.	Dahl,M.M.	Faroe Islands	2017	FO/1550-01/2017	Illumina	Salmo salar	Piscine myocarditis virus
PP525967_Faroe|2017	PP525967	27-Mar-24	Dahl,M.M.,Petersen,P.E.,Christiansen,D.H.	Dahl,M.M.	Faroe Islands	2017	FO/1581-04/2017	Illumina	Salmo salar	Piscine myocarditis virus
PP525968_Faroe|2017	PP525968	27-Mar-24	Dahl,M.M.,Petersen,P.E.,Christiansen,D.H.	Dahl,M.M.	Faroe Islands	2017	FO/1725-47/2017	Illumina	Salmo salar	Piscine myocarditis virus
PP525969_Faroe|2018	PP525969	27-Mar-24	Dahl,M.M.,Petersen,P.E.,Christiansen,D.H.	Dahl,M.M.	Faroe Islands	2018	FO/104-06/2018	Illumina	Salmo salar	Piscine myocarditis virus
PP525970_Faroe|2018	PP525970	27-Mar-24	Dahl,M.M.,Petersen,P.E.,Christiansen,D.H.	Dahl,M.M.	Faroe Islands	2018	FO/143-02/2018	Illumina	Salmo salar	Piscine myocarditis virus
PP525971_Faroe|2018	PP525971	27-Mar-24	Dahl,M.M.,Petersen,P.E.,Christiansen,D.H.	Dahl,M.M.	Faroe Islands	2018	FO/169-33/2018	Illumina	Salmo salar	Piscine myocarditis virus
PP525972_Faroe|2018	PP525972	27-Mar-24	Dahl,M.M.,Petersen,P.E.,Christiansen,D.H.	Dahl,M.M.	Faroe Islands	2018	FO/252-01/2018	Illumina	Salmo salar	Piscine myocarditis virus
PP525973_Faroe|2018	PP525973	27-Mar-24	Dahl,M.M.,Petersen,P.E.,Christiansen,D.H.	Dahl,M.M.	Faroe Islands	2018	FO/416-05/2018	Illumina	Salmo salar	Piscine myocarditis virus
PP525974_Faroe|2018	PP525974	27-Mar-24	Dahl,M.M.,Petersen,P.E.,Christiansen,D.H.	Dahl,M.M.	Faroe Islands	2018	FO/783-04/2018	Illumina	Salmo salar	Piscine myocarditis virus
PP525975_Faroe|2018	PP525975	27-Mar-24	Dahl,M.M.,Petersen,P.E.,Christiansen,D.H.	Dahl,M.M.	Faroe Islands	2018	FO/1085-01/2018	Illumina	Salmo salar	Piscine myocarditis virus
PP525976_Faroe|2018	PP525976	27-Mar-24	Dahl,M.M.,Petersen,P.E.,Christiansen,D.H.	Dahl,M.M.	Faroe Islands	2018	FO/1137-24/2018	Illumina	Salmo salar	Piscine myocarditis virus
PP525977_Faroe|2018	PP525977	27-Mar-24	Dahl,M.M.,Petersen,P.E.,Christiansen,D.H.	Dahl,M.M.	Faroe Islands	2018	FO/1235-21/2018	Illumina	Salmo salar	Piscine myocarditis virus
PP525978_Faroe|2018	PP525978	27-Mar-24	Dahl,M.M.,Petersen,P.E.,Christiansen,D.H.	Dahl,M.M.	Faroe Islands	2018	FO/1243-26/2018	Illumina	Salmo salar	Piscine myocarditis virus
PP525979_Faroe|2018	PP525979	27-Mar-24	Dahl,M.M.,Petersen,P.E.,Christiansen,D.H.	Dahl,M.M.	Faroe Islands	2018	FO/1412-25/2018	Illumina	Salmo salar	Piscine myocarditis virus
PP525980_Faroe|2019	PP525980	27-Mar-24	Dahl,M.M.,Petersen,P.E.,Christiansen,D.H.	Dahl,M.M.	Faroe Islands	2019	FO/214-01/2019	Illumina	Salmo salar	Piscine myocarditis virus
PP525981_Faroe|2019	PP525981	27-Mar-24	Dahl,M.M.,Petersen,P.E.,Christiansen,D.H.	Dahl,M.M.	Faroe Islands	2019	FO/540-07/2019	Illumina	Salmo salar	Piscine myocarditis virus
PP525982_Faroe|2019	PP525982	27-Mar-24	Dahl,M.M.,Petersen,P.E.,Christiansen,D.H.	Dahl,M.M.	Faroe Islands	2019	FO/601-04/2019	Illumina	Salmo salar	Piscine myocarditis virus
PP525983_Faroe|2019	PP525983	27-Mar-24	Dahl,M.M.,Petersen,P.E.,Christiansen,D.H.	Dahl,M.M.	Faroe Islands	2019	FO/607-25/2019	Illumina	Salmo salar	Piscine myocarditis virus
PP525984_Faroe|2019	PP525984	27-Mar-24	Dahl,M.M.,Petersen,P.E.,Christiansen,D.H.	Dahl,M.M.	Faroe Islands	2019	FO/609-02/2019	Illumina	Salmo salar	Piscine myocarditis virus
PP525985_Faroe|2019	PP525985	27-Mar-24	Dahl,M.M.,Petersen,P.E.,Christiansen,D.H.	Dahl,M.M.	Faroe Islands	2019	FO/616-08/2019	Illumina	Salmo salar	Piscine myocarditis virus
PP525986_Faroe|2019	PP525986	27-Mar-24	Dahl,M.M.,Petersen,P.E.,Christiansen,D.H.	Dahl,M.M.	Faroe Islands	2019	FO/646-01/2019	Illumina	Salmo salar	Piscine myocarditis virus
PP525987_Faroe|2020	PP525987	27-Mar-24	Dahl,M.M.,Petersen,P.E.,Christiansen,D.H.	Dahl,M.M.	Faroe Islands	2020	FO/187-04/2020	Illumina	Salmo salar	Piscine myocarditis virus
PP525988_Faroe|2020	PP525988	27-Mar-24	Dahl,M.M.,Petersen,P.E.,Christiansen,D.H.	Dahl,M.M.	Faroe Islands	2020	FO/187-13/2020	Illumina	Salmo salar	Piscine myocarditis virus
PP525989_Faroe|2020	PP525989	27-Mar-24	Dahl,M.M.,Petersen,P.E.,Christiansen,D.H.	Dahl,M.M.	Faroe Islands	2020	FO/275-07/2020	Illumina	Salmo salar	Piscine myocarditis virus
PP525990_Faroe|2020	PP525990	27-Mar-24	Dahl,M.M.,Petersen,P.E.,Christiansen,D.H.	Dahl,M.M.	Faroe Islands	2020	FO/651-03/2020	Illumina	Salmo salar	Piscine myocarditis virus
PP525991_Faroe|2020	PP525991	27-Mar-24	Dahl,M.M.,Petersen,P.E.,Christiansen,D.H.	Dahl,M.M.	Faroe Islands	2020	FO/760-01/2020	Illumina	Salmo salar	Piscine myocarditis virus
PP525992_Faroe|2020	PP525992	27-Mar-24	Dahl,M.M.,Petersen,P.E.,Christiansen,D.H.	Dahl,M.M.	Faroe Islands	2020	FO/782-06/2020	Illumina	Salmo salar	Piscine myocarditis virus
PP525993_Faroe|2020	PP525993	27-Mar-24	Dahl,M.M.,Petersen,P.E.,Christiansen,D.H.	Dahl,M.M.	Faroe Islands	2020	FO/782-15/2020	Illumina	Salmo salar	Piscine myocarditis virus
PP525994_Faroe|2021	PP525994	27-Mar-24	Dahl,M.M.,Petersen,P.E.,Christiansen,D.H.	Dahl,M.M.	Faroe Islands	2021	FO/156-06/2021	Illumina	Salmo salar	Piscine myocarditis virus
PP525995_Faroe|2022	PP525995	27-Mar-24	Dahl,M.M.,Petersen,P.E.,Christiansen,D.H.	Dahl,M.M.	Faroe Islands	2022	FO/511-08/2022	Illumina	Salmo salar	Piscine myocarditis virus
PP525996_Faroe|2023	PP525996	27-Mar-24	Dahl,M.M.,Petersen,P.E.,Christiansen,D.H.	Dahl,M.M.	Faroe Islands	2023	FO/01-02/2023	Illumina	Salmo salar	Piscine myocarditis virus
PP525997_Faroe|2023	PP525997	27-Mar-24	Dahl,M.M.,Petersen,P.E.,Christiansen,D.H.	Dahl,M.M.	Faroe Islands	2023	FO/40-02/2023	Illumina	Salmo salar	Piscine myocarditis virus
F-14-17-9_Ireland|2017	MH844997	22-Apr-19	Tighe,A.J.,Carlsson,J.,Morissey,T.,Swords,F.,Ruane,N.M.	Tighe,A.J.	Ireland	2017	F-14-17-9	Sanger dideoxy sequencing	Salmo salar	Piscine myocarditis virus
F-14-17-9_Ireland|2017	MH845028	22-Apr-19	Tighe,A.J.,Carlsson,J.,Morissey,T.,Swords,F.,Ruane,N.M.	Tighe,A.J.	Ireland	2017	F-14-17-9	Sanger dideoxy sequencing	Salmo salar	Piscine myocarditis virus
F-146-17-1_Ireland|2017	MH845006	22-Apr-19	Tighe,A.J.,Carlsson,J.,Morissey,T.,Swords,F.,Ruane,N.M.	Tighe,A.J.	Ireland	2017	F-146-17-1	Sanger dideoxy sequencing	Salmo salar	Piscine myocarditis virus
F-146-17-1_Ireland|2017	MH845038	22-Apr-19	Tighe,A.J.,Carlsson,J.,Morissey,T.,Swords,F.,Ruane,N.M.	Tighe,A.J.	Ireland	2017	F-146-17-1	Sanger dideoxy sequencing	Salmo salar	Piscine myocarditis virus
F-146-17-2_Ireland|2017	MH845007	22-Apr-19	Tighe,A.J.,Carlsson,J.,Morissey,T.,Swords,F.,Ruane,N.M.	Tighe,A.J.	Ireland	2017	F-146-17-2	Sanger dideoxy sequencing	Salmo salar	Piscine myocarditis virus
F-146-17-2_Ireland|2017	MH845039	22-Apr-19	Tighe,A.J.,Carlsson,J.,Morissey,T.,Swords,F.,Ruane,N.M.	Tighe,A.J.	Ireland	2017	F-146-17-2	Sanger dideoxy sequencing	Salmo salar	Piscine myocarditis virus
F-146-17-3_Ireland|2017	MH845008	22-Apr-19	Tighe,A.J.,Carlsson,J.,Morissey,T.,Swords,F.,Ruane,N.M.	Tighe,A.J.	Ireland	2017	F-146-17-3	Sanger dideoxy sequencing	Salmo salar	Piscine myocarditis virus
F-146-17-3_Ireland|2017	MH845040	22-Apr-19	Tighe,A.J.,Carlsson,J.,Morissey,T.,Swords,F.,Ruane,N.M.	Tighe,A.J.	Ireland	2017	F-146-17-3	Sanger dideoxy sequencing	Salmo salar	Piscine myocarditis virus
F-151-17-2_Ireland|2017	MH845010	22-Apr-19	Tighe,A.J.,Carlsson,J.,Morissey,T.,Swords,F.,Ruane,N.M.	Tighe,A.J.	Ireland	2017	F-151-17-2	Sanger dideoxy sequencing	Salmo salar	Piscine myocarditis virus
F-151-17-2_Ireland|2017	MH845041	22-Apr-19	Tighe,A.J.,Carlsson,J.,Morissey,T.,Swords,F.,Ruane,N.M.	Tighe,A.J.	Ireland	2017	F-151-17-2	Sanger dideoxy sequencing	Salmo salar	Piscine myocarditis virus
F-16-17-8_Ireland|2017	MH844998	22-Apr-19	Tighe,A.J.,Carlsson,J.,Morissey,T.,Swords,F.,Ruane,N.M.	Tighe,A.J.	Ireland	2017	F-16-17-8	Sanger dideoxy sequencing	Salmo salar	Piscine myocarditis virus
F-16-17-8_Ireland|2017	MH845029	22-Apr-19	Tighe,A.J.,Carlsson,J.,Morissey,T.,Swords,F.,Ruane,N.M.	Tighe,A.J.	Ireland	2017	F-16-17-8	Sanger dideoxy sequencing	Salmo salar	Piscine myocarditis virus
F-18-17-2_Ireland|2017	MH844999	22-Apr-19	Tighe,A.J.,Carlsson,J.,Morissey,T.,Swords,F.,Ruane,N.M.	Tighe,A.J.	Ireland	2017	F-18-17-2	Sanger dideoxy sequencing	Salmo salar	Piscine myocarditis virus
F-18-17-2_Ireland|2017	MH845030	22-Apr-19	Tighe,A.J.,Carlsson,J.,Morissey,T.,Swords,F.,Ruane,N.M.	Tighe,A.J.	Ireland	2017	F-18-17-2	Sanger dideoxy sequencing	Salmo salar	Piscine myocarditis virus
F-196-16-33_Ireland|2016	MH844991	22-Apr-19	Tighe,A.J.,Carlsson,J.,Morissey,T.,Swords,F.,Ruane,N.M.	Tighe,A.J.	Ireland	2016	F-196-16-33	Sanger dideoxy sequencing	Salmo salar	Piscine myocarditis virus
F-196-16-33_Ireland|2016	MH845021	22-Apr-19	Tighe,A.J.,Carlsson,J.,Morissey,T.,Swords,F.,Ruane,N.M.	Tighe,A.J.	Ireland	2016	F-196-16-33	Sanger dideoxy sequencing	Salmo salar	Piscine myocarditis virus
F-204-16-2_Ireland|2016	MH844992	22-Apr-19	Tighe,A.J.,Carlsson,J.,Morissey,T.,Swords,F.,Ruane,N.M.	Tighe,A.J.	Ireland	2016	F-204-16-2	Sanger dideoxy sequencing	Salmo salar	Piscine myocarditis virus
F-204-16-2_Ireland|2016	MH845022	22-Apr-19	Tighe,A.J.,Carlsson,J.,Morissey,T.,Swords,F.,Ruane,N.M.	Tighe,A.J.	Ireland	2016	F-204-16-2	Sanger dideoxy sequencing	Salmo salar	Piscine myocarditis virus
F-208-16-4_Ireland|2016	MH844993	22-Apr-19	Tighe,A.J.,Carlsson,J.,Morissey,T.,Swords,F.,Ruane,N.M.	Tighe,A.J.	Ireland	2016	F-208-16-4	Sanger dideoxy sequencing	Salmo salar	Piscine myocarditis virus
F-208-16-4_Ireland|2016	MH845023	22-Apr-19	Tighe,A.J.,Carlsson,J.,Morissey,T.,Swords,F.,Ruane,N.M.	Tighe,A.J.	Ireland	2016	F-208-16-4	Sanger dideoxy sequencing	Salmo salar	Piscine myocarditis virus
F-208-16-9_Ireland|2016	MH844994	22-Apr-19	Tighe,A.J.,Carlsson,J.,Morissey,T.,Swords,F.,Ruane,N.M.	Tighe,A.J.	Ireland	2016	F-208-16-9	Sanger dideoxy sequencing	Salmo salar	Piscine myocarditis virus
F-208-16-9_Ireland|2016	MH845024	22-Apr-19	Tighe,A.J.,Carlsson,J.,Morissey,T.,Swords,F.,Ruane,N.M.	Tighe,A.J.	Ireland	2016	F-208-16-9	Sanger dideoxy sequencing	Salmo salar	Piscine myocarditis virus
F-25-17-1_Ireland|2017	MH845000	22-Apr-19	Tighe,A.J.,Carlsson,J.,Morissey,T.,Swords,F.,Ruane,N.M.	Tighe,A.J.	Ireland	2017	F-25-17-1	Sanger dideoxy sequencing	Salmo salar	Piscine myocarditis virus
F-25-17-1_Ireland|2017	MH845031	22-Apr-19	Tighe,A.J.,Carlsson,J.,Morissey,T.,Swords,F.,Ruane,N.M.	Tighe,A.J.	Ireland	2017	F-25-17-1	Sanger dideoxy sequencing	Salmo salar	Piscine myocarditis virus
F-26-17-2_Ireland|2017	MH845001	22-Apr-19	Tighe,A.J.,Carlsson,J.,Morissey,T.,Swords,F.,Ruane,N.M.	Tighe,A.J.	Ireland	2017	F-26-17-2	Sanger dideoxy sequencing	Salmo salar	Piscine myocarditis virus
F-26-17-2_Ireland|2017	MH845032	22-Apr-19	Tighe,A.J.,Carlsson,J.,Morissey,T.,Swords,F.,Ruane,N.M.	Tighe,A.J.	Ireland	2017	F-26-17-2	Sanger dideoxy sequencing	Salmo salar	Piscine myocarditis virus
F-27-17-2_Ireland|2017	MH845002	22-Apr-19	Tighe,A.J.,Carlsson,J.,Morissey,T.,Swords,F.,Ruane,N.M.	Tighe,A.J.	Ireland	2017	F-27-17-2	Sanger dideoxy sequencing	Salmo salar	Piscine myocarditis virus
F-27-17-2_Ireland|2017	MH845033	22-Apr-19	Tighe,A.J.,Carlsson,J.,Morissey,T.,Swords,F.,Ruane,N.M.	Tighe,A.J.	Ireland	2017	F-27-17-2	Sanger dideoxy sequencing	Salmo salar	Piscine myocarditis virus
F-36-17-7_Ireland|2017	MH845003	22-Apr-19	Tighe,A.J.,Carlsson,J.,Morissey,T.,Swords,F.,Ruane,N.M.	Tighe,A.J.	Ireland	2017	F-36-17-7	Sanger dideoxy sequencing	Salmo salar	Piscine myocarditis virus
F-36-17-7_Ireland|2017	MH845034	22-Apr-19	Tighe,A.J.,Carlsson,J.,Morissey,T.,Swords,F.,Ruane,N.M.	Tighe,A.J.	Ireland	2017	F-36-17-7	Sanger dideoxy sequencing	Salmo salar	Piscine myocarditis virus
F-42-17-2_Ireland|2017	MH845004	22-Apr-19	Tighe,A.J.,Carlsson,J.,Morissey,T.,Swords,F.,Ruane,N.M.	Tighe,A.J.	Ireland	2017	F-42-17-2	Sanger dideoxy sequencing	Salmo salar	Piscine myocarditis virus
F-42-17-2_Ireland|2017	MH845035	22-Apr-19	Tighe,A.J.,Carlsson,J.,Morissey,T.,Swords,F.,Ruane,N.M.	Tighe,A.J.	Ireland	2017	F-42-17-2	Sanger dideoxy sequencing	Salmo salar	Piscine myocarditis virus
F-44-17-1_Ireland|2017	MH845005	22-Apr-19	Tighe,A.J.,Carlsson,J.,Morissey,T.,Swords,F.,Ruane,N.M.	Tighe,A.J.	Ireland	2017	F-44-17-1	Sanger dideoxy sequencing	Salmo salar	Piscine myocarditis virus
F-44-17-1_Ireland|2017	MH845036	22-Apr-19	Tighe,A.J.,Carlsson,J.,Morissey,T.,Swords,F.,Ruane,N.M.	Tighe,A.J.	Ireland	2017	F-44-17-1	Sanger dideoxy sequencing	Salmo salar	Piscine myocarditis virus
F-45-18-1_Ireland|2018	MH845014	22-Apr-19	Tighe,A.J.,Carlsson,J.,Morissey,T.,Swords,F.,Ruane,N.M.	Tighe,A.J.	Ireland	2018	F-45-18-1	Sanger dideoxy sequencing	Salmo salar	Piscine myocarditis virus
F-45-18-1_Ireland|2018	MH845043	22-Apr-19	Tighe,A.J.,Carlsson,J.,Morissey,T.,Swords,F.,Ruane,N.M.	Tighe,A.J.	Ireland	2018	F-45-18-1	Sanger dideoxy sequencing	Salmo salar	Piscine myocarditis virus
F-45-18-4_Ireland|2018	MH845015	22-Apr-19	Tighe,A.J.,Carlsson,J.,Morissey,T.,Swords,F.,Ruane,N.M.	Tighe,A.J.	Ireland	2018	F-45-18-4	Sanger dideoxy sequencing	Salmo salar	Piscine myocarditis virus
F-45-18-4_Ireland|2018	MH845044	22-Apr-19	Tighe,A.J.,Carlsson,J.,Morissey,T.,Swords,F.,Ruane,N.M.	Tighe,A.J.	Ireland	2018	F-45-18-4	Sanger dideoxy sequencing	Salmo salar	Piscine myocarditis virus
F-46-18-5_Ireland|2018	MH845016	22-Apr-19	Tighe,A.J.,Carlsson,J.,Morissey,T.,Swords,F.,Ruane,N.M.	Tighe,A.J.	Ireland	2018	F-46-18-5	Sanger dideoxy sequencing	Salmo salar	Piscine myocarditis virus
F-46-18-5_Ireland|2018	MH845045	22-Apr-19	Tighe,A.J.,Carlsson,J.,Morissey,T.,Swords,F.,Ruane,N.M.	Tighe,A.J.	Ireland	2018	F-46-18-5	Sanger dideoxy sequencing	Salmo salar	Piscine myocarditis virus
F-46-18-7_Ireland|2018	MH845017	22-Apr-19	Tighe,A.J.,Carlsson,J.,Morissey,T.,Swords,F.,Ruane,N.M.	Tighe,A.J.	Ireland	2018	F-46-18-7	Sanger dideoxy sequencing	Salmo salar	Piscine myocarditis virus
F-46-18-7_Ireland|2018	MH845046	22-Apr-19	Tighe,A.J.,Carlsson,J.,Morissey,T.,Swords,F.,Ruane,N.M.	Tighe,A.J.	Ireland	2018	F-46-18-7	Sanger dideoxy sequencing	Salmo salar	Piscine myocarditis virus
F-6-17-1_Ireland|2017	MH844995	22-Apr-19	Tighe,A.J.,Carlsson,J.,Morissey,T.,Swords,F.,Ruane,N.M.	Tighe,A.J.	Ireland	2017	F-6-17-1	Sanger dideoxy sequencing	Salmo salar	Piscine myocarditis virus
F-6-17-1_Ireland|2017	MH845026	22-Apr-19	Tighe,A.J.,Carlsson,J.,Morissey,T.,Swords,F.,Ruane,N.M.	Tighe,A.J.	Ireland	2017	F-6-17-1	Sanger dideoxy sequencing	Salmo salar	Piscine myocarditis virus
F-83-10-3_Ireland|2010	MK468683	11-Sep-19	Tighe,A.J.,Carlsson,J.,Morissey,T.,Swords,F.,Ruane,N.M.	Tighe,A.J.	Ireland	2010	F-83-10-3	Sanger dideoxy sequencing	Salmo salar	Piscine myocarditis virus
F-83-10-3_Ireland|2010	MK468688	11-Sep-19	Tighe,A.J.,Carlsson,J.,Morissey,T.,Swords,F.,Ruane,N.M.	Tighe,A.J.	Ireland	2010	F-83-10-3	Sanger dideoxy sequencing	Salmo salar	Piscine myocarditis virus
F-9-17-16_Ireland|2017	MH844996	22-Apr-19	Tighe,A.J.,Carlsson,J.,Morissey,T.,Swords,F.,Ruane,N.M.	Tighe,A.J.	Ireland	2017	F-9-17-16	Sanger dideoxy sequencing	Salmo salar	Piscine myocarditis virus
F-9-17-16_Ireland|2017	MH845027	22-Apr-19	Tighe,A.J.,Carlsson,J.,Morissey,T.,Swords,F.,Ruane,N.M.	Tighe,A.J.	Ireland	2017	F-9-17-16	Sanger dideoxy sequencing	Salmo salar	Piscine myocarditis virus
IRE-F187-16#23_Ireland|2016	MF093536	22-Aug-17	Scholz,F.,Ruane,N.M.,Morrissey,T.,Marcos-Lopez,M.,Mitchell,S.,O'Connor,I.,Mirimin,L.,MacCarthy,E.,Rodger,H.D.	Scholz,F.	Ireland	2016	IRE-F187-16#23	Sanger dideoxy sequencing	Salmo salar	Piscine myocarditis virus
IRE-F187-16#23_Ireland|2016	MF093544	22-Aug-17	Scholz,F.,Ruane,N.M.,Morrissey,T.,Marcos-Lopez,M.,Mitchell,S.,O'Connor,I.,Mirimin,L.,MacCarthy,E.,Rodger,H.D.	Scholz,F.	Ireland	2016	IRE-F187-16#23	Sanger dideoxy sequencing	Salmo salar	Piscine myocarditis virus
IRE-F196-16#3_Ireland|2016	MF093538	22-Aug-17	Scholz,F.,Ruane,N.M.,Morrissey,T.,Marcos-Lopez,M.,Mitchell,S.,O'Connor,I.,Mirimin,L.,MacCarthy,E.,Rodger,H.D.	Scholz,F.	Ireland	2016	IRE-F196-16#3	Sanger dideoxy sequencing	Salmo salar	Piscine myocarditis virus
IRE-F196-16#3_Ireland|2016	MF093545	22-Aug-17	Scholz,F.,Ruane,N.M.,Morrissey,T.,Marcos-Lopez,M.,Mitchell,S.,O'Connor,I.,Mirimin,L.,MacCarthy,E.,Rodger,H.D.	Scholz,F.	Ireland	2016	IRE-F196-16#3	Sanger dideoxy sequencing	Salmo salar	Piscine myocarditis virus
IRE-F56-12#1_Ireland|2012	KY563647	14-Feb-17	Rodger,H.D.,McCleary,S.J.,Ruane,N.M.	Rodger,H.D.	Ireland	2012	IRE-F56-12#1	Sanger dideoxy sequencing	Salmo salar	Piscine myocarditis virus
IRE-F56-12#1_Ireland|2012	MF093546	22-Aug-17	Scholz,F.,Ruane,N.M.,Morrissey,T.,Marcos-Lopez,M.,Mitchell,S.,O'Connor,I.,Mirimin,L.,MacCarthy,E.,Rodger,H.D.	Scholz,F.	Ireland	2012	IRE-F56-12#1	Sanger dideoxy sequencing	Salmo salar	Piscine myocarditis virus
IRE-F56-12#2_Ireland|2012	KY563648	14-Feb-17	Rodger,H.D.,McCleary,S.J.,Ruane,N.M.	Rodger,H.D.	Ireland	2012	IRE-F56-12#2	Sanger dideoxy sequencing	Salmo salar	Piscine myocarditis virus
IRE-F56-12#2_Ireland|2012	MF093547	22-Aug-17	Scholz,F.,Ruane,N.M.,Morrissey,T.,Marcos-Lopez,M.,Mitchell,S.,O'Connor,I.,Mirimin,L.,MacCarthy,E.,Rodger,H.D.	Scholz,F.	Ireland	2012	IRE-F56-12#2	Sanger dideoxy sequencing	Salmo salar	Piscine myocarditis virus
IRE-F56-12#3_Ireland|2012	KY563649	14-Feb-17	Rodger,H.D.,McCleary,S.J.,Ruane,N.M.	Rodger,H.D.	Ireland	2012	IRE-F56-12#3	Sanger dideoxy sequencing	Salmo salar	Piscine myocarditis virus
IRE-F56-12#3_Ireland|2012	MF093548	22-Aug-17	Scholz,F.,Ruane,N.M.,Morrissey,T.,Marcos-Lopez,M.,Mitchell,S.,O'Connor,I.,Mirimin,L.,MacCarthy,E.,Rodger,H.D.	Scholz,F.	Ireland	2012	IRE-F56-12#3	Sanger dideoxy sequencing	Salmo salar	Piscine myocarditis virus
IRE-F58-12#12_Ireland|2012	KY563651	14-Feb-17	Rodger,H.D.,McCleary,S.J.,Ruane,N.M.	Rodger,H.D.	Ireland	2012	IRE-F58-12#12	Sanger dideoxy sequencing	Salmo salar	Piscine myocarditis virus
IRE-F58-12#12_Ireland|2012	MF093549	22-Aug-17	Scholz,F.,Ruane,N.M.,Morrissey,T.,Marcos-Lopez,M.,Mitchell,S.,O'Connor,I.,Mirimin,L.,MacCarthy,E.,Rodger,H.D.	Scholz,F.	Ireland	2012	IRE-F58-12#12	Sanger dideoxy sequencing	Salmo salar	Piscine myocarditis virus
IRE-F58-12#13_Ireland|2012	KY563652	14-Feb-17	Rodger,H.D.,McCleary,S.J.,Ruane,N.M.	Rodger,H.D.	Ireland	2012	IRE-F58-12#13	Sanger dideoxy sequencing	Salmo salar	Piscine myocarditis virus
IRE-F58-12#13_Ireland|2012	MF093550	22-Aug-17	Scholz,F.,Ruane,N.M.,Morrissey,T.,Marcos-Lopez,M.,Mitchell,S.,O'Connor,I.,Mirimin,L.,MacCarthy,E.,Rodger,H.D.	Scholz,F.	Ireland	2012	IRE-F58-12#13	Sanger dideoxy sequencing	Salmo salar	Piscine myocarditis virus
IRE-F58-12#14_Ireland|2012	KY563653	14-Feb-17	Rodger,H.D.,McCleary,S.J.,Ruane,N.M.	Rodger,H.D.	Ireland	2012	IRE-F58-12#14	Sanger dideoxy sequencing	Salmo salar	Piscine myocarditis virus
IRE-F58-12#14_Ireland|2012	MF093551	22-Aug-17	Scholz,F.,Ruane,N.M.,Morrissey,T.,Marcos-Lopez,M.,Mitchell,S.,O'Connor,I.,Mirimin,L.,MacCarthy,E.,Rodger,H.D.	Scholz,F.	Ireland	2012	IRE-F58-12#14	Sanger dideoxy sequencing	Salmo salar	Piscine myocarditis virus
NC015639_Norway|2007	NC015639	14-Jun-11	Haugland,O.,Mikalsen,A.B.,Nilsen,P.,Lindmo,K.,Thu,B.J.,Eliassen,T.M.,Roos,N.,Rode,M.,Evensen,O.	Haugland,O.	Norway	2007	AL V-708	NA	Salmo salar	Piscine myocarditis virus
PP405100_Norway|2011	PP405100	4-Feb-25	Amono,R.,Markussen,T.,Singh,V.K.,Lund,M.,Manji,F.,Mor,S.K.,Evensen,O.,Mikalsen,A.B.	Amono,R.	Norway	2011	A_No2011-F17	Illumina	Salmo salar	Piscine myocarditis virus
PP405101_Norway|2011	PP405101	4-Feb-25	Amono,R.,Markussen,T.,Singh,V.K.,Lund,M.,Manji,F.,Mor,S.K.,Evensen,O.,Mikalsen,A.B.	Amono,R.	Norway	2011	A_No2011-F18	Illumina	Salmo salar	Piscine myocarditis virus
PP405102_Norway|2011	PP405102	4-Feb-25	Amono,R.,Markussen,T.,Singh,V.K.,Lund,M.,Manji,F.,Mor,S.K.,Evensen,O.,Mikalsen,A.B.	Amono,R.	Norway	2011	A_No2011-F19	Illumina	Salmo salar	Piscine myocarditis virus
PP405103_Norway|2011	PP405103	4-Feb-25	Amono,R.,Markussen,T.,Singh,V.K.,Lund,M.,Manji,F.,Mor,S.K.,Evensen,O.,Mikalsen,A.B.	Amono,R.	Norway	2011	A_No2011-F20	Illumina	Salmo salar	Piscine myocarditis virus
PP405104_Norway|2017	PP405104	4-Feb-25	Amono,R.,Markussen,T.,Singh,V.K.,Lund,M.,Manji,F.,Mor,S.K.,Evensen,O.,Mikalsen,A.B.	Amono,R.	Norway	2017	B_Tr2017-F1	Illumina	Salmo salar	Piscine myocarditis virus
PP405105_Norway|2017	PP405105	4-Feb-25	Amono,R.,Markussen,T.,Singh,V.K.,Lund,M.,Manji,F.,Mor,S.K.,Evensen,O.,Mikalsen,A.B.	Amono,R.	Norway	2017	B_Tr2017-F2	Illumina	Salmo salar	Piscine myocarditis virus
PP405106_Norway|2017	PP405106	4-Feb-25	Amono,R.,Markussen,T.,Singh,V.K.,Lund,M.,Manji,F.,Mor,S.K.,Evensen,O.,Mikalsen,A.B.	Amono,R.	Norway	2017	B_Tr2017-F3	Illumina	Salmo salar	Piscine myocarditis virus
PP405107_Norway|2017	PP405107	4-Feb-25	Amono,R.,Markussen,T.,Singh,V.K.,Lund,M.,Manji,F.,Mor,S.K.,Evensen,O.,Mikalsen,A.B.	Amono,R.	Norway	2017	B_Tr2017-F4	Illumina	Salmo salar	Piscine myocarditis virus
PP405108_Norway|2017	PP405108	4-Feb-25	Amono,R.,Markussen,T.,Singh,V.K.,Lund,M.,Manji,F.,Mor,S.K.,Evensen,O.,Mikalsen,A.B.	Amono,R.	Norway	2017	B_Tr2017-F19	Illumina	Salmo salar	Piscine myocarditis virus
PP405109_Norway|2017	PP405109	4-Feb-25	Amono,R.,Markussen,T.,Singh,V.K.,Lund,M.,Manji,F.,Mor,S.K.,Evensen,O.,Mikalsen,A.B.	Amono,R.	Norway	2017	B_Tr2017-F20	Illumina	Salmo salar	Piscine myocarditis virus
PP525998_Norway|2019	PP525998	27-Mar-24	Dahl,M.M.,Petersen,P.E.,Christiansen,D.H.	Dahl,M.M.	Norway	2019	NO/2107-03/2019	Illumina	Salmo salar	Piscine myocarditis virus
PP525999_Norway|2020	PP525999	27-Mar-24	Dahl,M.M.,Petersen,P.E.,Christiansen,D.H.	Dahl,M.M.	Norway	2020	NO/661-02/2020	Illumina	Salmo salar	Piscine myocarditis virus
PP526000_Norway|2020	PP526000	27-Mar-24	Dahl,M.M.,Petersen,P.E.,Christiansen,D.H.	Dahl,M.M.	Norway	2020	NO/684-17/2020	Illumina	Salmo salar	Piscine myocarditis virus
PP526001_Norway|2021	PP526001	27-Mar-24	Dahl,M.M.,Petersen,P.E.,Christiansen,D.H.	Dahl,M.M.	Norway	2021	NO/003-07/2021	Illumina	Salmo salar	Piscine myocarditis virus
PP526002_Norway|2022	PP526002	27-Mar-24	Dahl,M.M.,Petersen,P.E.,Christiansen,D.H.	Dahl,M.M.	Norway	2022	NO/004-04/2022	Illumina	Salmo salar	Piscine myocarditis virus
PP657861_Norway|2017	PP657861	4-Feb-25	Amono,R.,Markussen,T.,Singh,V.K.,Lund,M.,Manji,F.,Mor,S.K.,Evensen,O.,Mikalsen,A.B.	Amono,R.	Norway	2017	C_No2017-F5	Illumina	Salmo salar	Piscine myocarditis virus
PP657862_Norway|2017	PP657862	4-Feb-25	Amono,R.,Markussen,T.,Singh,V.K.,Lund,M.,Manji,F.,Mor,S.K.,Evensen,O.,Mikalsen,A.B.	Amono,R.	Norway	2017	C_No2017-F9	Illumina	Salmo salar	Piscine myocarditis virus
PP657863_Norway|2017	PP657863	4-Feb-25	Amono,R.,Markussen,T.,Singh,V.K.,Lund,M.,Manji,F.,Mor,S.K.,Evensen,O.,Mikalsen,A.B.	Amono,R.	Norway	2017	D2_Tr2017-F2	Illumina	Salmo salar	Piscine myocarditis virus
PP657864_Norway|2017	PP657864	4-Feb-25	Amono,R.,Markussen,T.,Singh,V.K.,Lund,M.,Manji,F.,Mor,S.K.,Evensen,O.,Mikalsen,A.B.	Amono,R.	Norway	2017	D2_Tr2017-F11	Illumina	Salmo salar	Piscine myocarditis virus
PP657865_Norway|2017	PP657865	4-Feb-25	Amono,R.,Markussen,T.,Singh,V.K.,Lund,M.,Manji,F.,Mor,S.K.,Evensen,O.,Mikalsen,A.B.	Amono,R.	Norway	2017	D2_Tr2017-F15	Illumina	Salmo salar	Piscine myocarditis virus
PP657866_Norway|2017	PP657866	4-Feb-25	Amono,R.,Markussen,T.,Singh,V.K.,Lund,M.,Manji,F.,Mor,S.K.,Evensen,O.,Mikalsen,A.B.	Amono,R.	Norway	2017	D3_Tr2017-F12	Illumina	Salmo salar	Piscine myocarditis virus
PP657867_Norway|2017	PP657867	4-Feb-25	Amono,R.,Markussen,T.,Singh,V.K.,Lund,M.,Manji,F.,Mor,S.K.,Evensen,O.,Mikalsen,A.B.	Amono,R.	Norway	2017	D3_Tr2017-F13	Illumina	Salmo salar	Piscine myocarditis virus
PP657868_Norway|2017	PP657868	4-Feb-25	Amono,R.,Markussen,T.,Singh,V.K.,Lund,M.,Manji,F.,Mor,S.K.,Evensen,O.,Mikalsen,A.B.	Amono,R.	Norway	2017	D3_Tr2017-F14	Illumina	Salmo salar	Piscine myocarditis virus
PP657869_Norway|2017	PP657869	4-Feb-25	Amono,R.,Markussen,T.,Singh,V.K.,Lund,M.,Manji,F.,Mor,S.K.,Evensen,O.,Mikalsen,A.B.	Amono,R.	Norway	2017	E_Ve2017-F2	Illumina	Salmo salar	Piscine myocarditis virus
PP657870_Norway|2017	PP657870	4-Feb-25	Amono,R.,Markussen,T.,Singh,V.K.,Lund,M.,Manji,F.,Mor,S.K.,Evensen,O.,Mikalsen,A.B.	Amono,R.	Norway	2017	E_Ve2017-F4	Illumina	Salmo salar	Piscine myocarditis virus
PP657871_Norway|2017	PP657871	4-Feb-25	Amono,R.,Markussen,T.,Singh,V.K.,Lund,M.,Manji,F.,Mor,S.K.,Evensen,O.,Mikalsen,A.B.	Amono,R.	Norway	2017	F_MR2017-F8	Illumina	Salmo salar	Piscine myocarditis virus
PP657872_Norway|2018	PP657872	4-Feb-25	Amono,R.,Markussen,T.,Singh,V.K.,Lund,M.,Manji,F.,Mor,S.K.,Evensen,O.,Mikalsen,A.B.	Amono,R.	Norway	2018	G_TF2018-F1	Illumina	Salmo salar	Piscine myocarditis virus
PP657873_Norway|2018	PP657873	4-Feb-25	Amono,R.,Markussen,T.,Singh,V.K.,Lund,M.,Manji,F.,Mor,S.K.,Evensen,O.,Mikalsen,A.B.	Amono,R.	Norway	2018	H_Tr2018-F1	Illumina	Salmo salar	Piscine myocarditis virus
PP657874_Norway|2018	PP657874	4-Feb-25	Amono,R.,Markussen,T.,Singh,V.K.,Lund,M.,Manji,F.,Mor,S.K.,Evensen,O.,Mikalsen,A.B.	Amono,R.	Norway	2018	H_Tr2018-F2	Illumina	Salmo salar	Piscine myocarditis virus
PP657875_Norway|2018	PP657875	4-Feb-25	Amono,R.,Markussen,T.,Singh,V.K.,Lund,M.,Manji,F.,Mor,S.K.,Evensen,O.,Mikalsen,A.B.	Amono,R.	Norway	2018	H_Tr2018-F3	Illumina	Salmo salar	Piscine myocarditis virus
PP657876_Norway|2018	PP657876	4-Feb-25	Amono,R.,Markussen,T.,Singh,V.K.,Lund,M.,Manji,F.,Mor,S.K.,Evensen,O.,Mikalsen,A.B.	Amono,R.	Norway	2018	H_Tr2018-F4	Illumina	Salmo salar	Piscine myocarditis virus
PP657877_Norway|2018	PP657877	4-Feb-25	Amono,R.,Markussen,T.,Singh,V.K.,Lund,M.,Manji,F.,Mor,S.K.,Evensen,O.,Mikalsen,A.B.	Amono,R.	Norway	2018	H_Tr2018-F5	Illumina	Salmo salar	Piscine myocarditis virus
PP657878_Norway|2018	PP657878	4-Feb-25	Amono,R.,Markussen,T.,Singh,V.K.,Lund,M.,Manji,F.,Mor,S.K.,Evensen,O.,Mikalsen,A.B.	Amono,R.	Norway	2018	H_Tr2018-F6	Illumina	Salmo salar	Piscine myocarditis virus
PP657879_Norway|2018	PP657879	4-Feb-25	Amono,R.,Markussen,T.,Singh,V.K.,Lund,M.,Manji,F.,Mor,S.K.,Evensen,O.,Mikalsen,A.B.	Amono,R.	Norway	2018	H_Tr2018-F7	Illumina	Salmo salar	Piscine myocarditis virus
PP657880_Norway|2018	PP657880	4-Feb-25	Amono,R.,Markussen,T.,Singh,V.K.,Lund,M.,Manji,F.,Mor,S.K.,Evensen,O.,Mikalsen,A.B.	Amono,R.	Norway	2018	H_Tr2018-F8	Illumina	Salmo salar	Piscine myocarditis virus
PP657881_Norway|2018	PP657881	4-Feb-25	Amono,R.,Markussen,T.,Singh,V.K.,Lund,M.,Manji,F.,Mor,S.K.,Evensen,O.,Mikalsen,A.B.	Amono,R.	Norway	2018	H_Tr2018-F9	Illumina	Salmo salar	Piscine myocarditis virus
PP657882_Norway|2018	PP657882	4-Feb-25	Amono,R.,Markussen,T.,Singh,V.K.,Lund,M.,Manji,F.,Mor,S.K.,Evensen,O.,Mikalsen,A.B.	Amono,R.	Norway	2018	H_Tr2018-F10	Illumina	Salmo salar	Piscine myocarditis virus
PP657883_Norway|2018	PP657883	4-Feb-25	Amono,R.,Markussen,T.,Singh,V.K.,Lund,M.,Manji,F.,Mor,S.K.,Evensen,O.,Mikalsen,A.B.	Amono,R.	Norway	2018	H_Tr2018-F11	Illumina	Salmo salar	Piscine myocarditis virus
PP657884_Norway|2018	PP657884	4-Feb-25	Amono,R.,Markussen,T.,Singh,V.K.,Lund,M.,Manji,F.,Mor,S.K.,Evensen,O.,Mikalsen,A.B.	Amono,R.	Norway	2018	H_Tr2018-F12	Illumina	Salmo salar	Piscine myocarditis virus
